# Supplementary material for: Design and implementation of a metagenomic analytical pipeline for respiratory pathogen detection
Source: BMC Res Notes. 2024 Oct 3;17:291. doi: 10.1186/s13104-024-06964-9 (PMC11451226; doi:10.1186/s13104-024-06964-9)
Supplement: Supplementary file 5 — Supplementary Material 5 [file 13104_2024_6964_MOESM5_ESM.xlsx]

## Sheet: complete_summary_genomic_featur
		Raw Data				FastP Filtering				Human reads decontamination		Annotation						Total human reads
Mock composition	Sample	Read count (Paired 1)	Read count (Paired 2)	Read Avg Length (Paired 1)	Read Avg Length (Paired 2)	Read count (Paired 1)	Read count (Paired 2)	Read Avg Length (Paired 1)	Read Avg Length (Paired 2)	Passed Human reads filter (HiSat2)	Passed Human reads filter (Bowtie2)	Kraken unclassified reads	Kraken classified reads	Kraken classified reads (%)	Kraken human classified reads	Bracken Classified Species	Bracken Classified Human	Human Reads Discovered (Removed + Classified)	Discovered Human Reads per Total Reads	Mock Composition Human Reads	Ratio between Discovered and Existing Human Reads (%)
CSI004	CSI004_1	1000000	1000000	151	151	998395	998395	150.844	150.847	219525	218264	20774	197490	90.4822	19	197422	34	780165	0.780165	0.781622	99.8136
	CSI004_10	1000000	1000000	151	151	998383	998383	150.845	150.848	219507	218273	20898	197375	90.4258	26	197318	32	780142	0.780142		99.8107
	CSI004_2	1000000	1000000	151	151	998374	998374	150.846	150.848	219490	218254	20860	197394	90.4423	24	197318	29	780149	0.780149		99.8115
	CSI004_3	1000000	1000000	151	151	998362	998362	150.846	150.848	219486	218278	20837	197441	90.4539	22	197373	27	780111	0.780111		99.8067
	CSI004_4	1000000	1000000	151	151	998373	998373	150.844	150.847	219508	218272	20613	197659	90.5563	20	197588	25	780126	0.780126		99.8086
	CSI004_5	1000000	1000000	151	151	998374	998374	150.845	150.848	219521	218283	20779	197504	90.4807	14	197434	18	780109	0.780109		99.8064
	CSI004_6	1000000	1000000	151	151	998373	998373	150.845	150.849	219505	218270	20759	197511	90.4893	30	197449	38	780141	0.780141		99.8105
	CSI004_7	1000000	1000000	151	151	998363	998363	150.847	150.849	219508	218272	20753	197519	90.4921	19	197440	32	780123	0.780123		99.8082
	CSI004_8	1000000	1000000	151	151	998399	998399	150.846	150.849	219504	218279	20922	197357	90.415	18	197284	26	780146	0.780146		99.8112
	CSI004_9	1000000	1000000	151	151	998383	998383	150.845	150.848	219497	218276	20820	197456	90.4616	28	197367	36	780143	0.780143		99.8108
SI003	SI003_1	1000000	1000000	151	151	998220	998220	150.831	150.834	116238	114880	7689	107191	93.3069	7	107152	8	883348	0.883348	0.885094	99.8027
	SI003_10	1000000	1000000	151	151	998173	998173	150.831	150.833	116190	114870	7737	107133	93.2646	8	107105	12	883315	0.883315		99.799
	SI003_2	1000000	1000000	151	151	998201	998201	150.832	150.835	116238	114876	7761	107115	93.244	8	107093	10	883335	0.883335		99.8013
	SI003_3	1000000	1000000	151	151	998184	998184	150.831	150.834	116227	114872	7736	107136	93.2655	6	107099	7	883319	0.883319		99.7995
	SI003_4	1000000	1000000	151	151	998197	998197	150.832	150.835	116225	114875	7750	107125	93.2535	6	107101	6	883328	0.883328		99.8005
	SI003_5	1000000	1000000	151	151	998193	998193	150.832	150.835	116212	114872	7703	107169	93.2943	7	107150	8	883329	0.883329		99.8006
	SI003_6	1000000	1000000	151	151	998193	998193	150.83	150.833	116204	114871	7760	107111	93.2446	6	107075	7	883329	0.883329		99.8006
	SI003_7	1000000	1000000	151	151	998188	998188	150.83	150.832	116202	114865	7705	107160	93.2921	6	107140	6	883329	0.883329		99.8006
	SI003_8	1000000	1000000	151	151	998214	998214	150.83	150.833	116211	114865	7736	107129	93.2651	6	107097	8	883357	0.883357		99.8037
	SI003_9	1000000	1000000	151	151	998199	998199	150.831	150.834	116198	114868	7658	107210	93.3332	5	107184	6	883337	0.883337		99.8015
SI007	SI007_1	1000000	1000000	151	151	998354	998354	150.843	150.846	201854	200599	39981	160618	80.0692	15	160538	20	797775	0.797775	0.799322	99.8065
	SI007_10	1000000	1000000	151	151	998321	998321	150.844	150.846	201815	200577	39893	160684	80.1109	30	160593	35	797779	0.797779		99.807
	SI007_2	1000000	1000000	151	151	998338	998338	150.843	150.845	201825	200565	40086	160479	80.0135	25	160399	31	797804	0.797804		99.8101
	SI007_3	1000000	1000000	151	151	998342	998342	150.844	150.846	201804	200577	39996	160581	80.0595	23	160515	27	797792	0.797792		99.8086
	SI007_4	1000000	1000000	151	151	998341	998341	150.843	150.846	201821	200571	40066	160505	80.024	26	160416	29	797799	0.797799		99.8095
	SI007_5	1000000	1000000	151	151	998332	998332	150.843	150.846	201831	200580	39967	160613	80.0743	23	160526	26	797778	0.797778		99.8068
	SI007_6	1000000	1000000	151	151	998348	998348	150.843	150.847	201839	200595	39976	160619	80.0713	24	160543	27	797780	0.79778		99.8071
	SI007_7	1000000	1000000	151	151	998301	998301	150.845	150.847	201821	200579	39992	160587	80.0617	18	160509	20	797742	0.797742		99.8023
	SI007_8	1000000	1000000	151	151	998328	998328	150.841	150.845	201840	200582	39922	160660	80.0969	32	160590	36	797782	0.797782		99.8073
	SI007_9	1000000	1000000	151	151	998347	998347	150.843	150.847	201831	200598	39941	160657	80.089	24	160586	26	797775	0.797775		99.8065
SI035	SI035_1	1000000	1000000	151	151	998196	998196	150.793	150.797	166872	165570	10530	155040	93.6402	9	154967	12	832638	0.832638	0.83427	99.8044
	SI035_10	1000000	1000000	151	151	998151	998151	150.796	150.799	166824	165572	10513	155059	93.6505	15	154973	17	832596	0.832596		99.7993
	SI035_2	1000000	1000000	151	151	998157	998157	150.794	150.797	166850	165548	10607	154941	93.5928	14	154840	15	832624	0.832624		99.8027
	SI035_3	1000000	1000000	151	151	998169	998169	150.794	150.796	166823	165572	10547	155025	93.63	15	154922	19	832616	0.832616		99.8017
	SI035_4	1000000	1000000	151	151	998160	998160	150.794	150.797	166826	165554	10549	155005	93.6281	13	154919	14	832620	0.83262		99.8022
	SI035_5	1000000	1000000	151	151	998172	998172	150.796	150.799	166842	165568	10605	154963	93.5948	10	154877	13	832617	0.832617		99.8019
	SI035_6	1000000	1000000	151	151	998199	998199	150.794	150.798	166848	165561	10580	154981	93.6096	13	154896	14	832652	0.832652		99.8061
	SI035_7	1000000	1000000	151	151	998180	998180	150.794	150.797	166832	165543	10587	154956	93.6047	8	154866	9	832646	0.832646		99.8053
	SI035_8	1000000	1000000	151	151	998162	998162	150.794	150.796	166839	165563	10556	155007	93.6242	9	154920	15	832614	0.832614		99.8015
	SI035_9	1000000	1000000	151	151	998164	998164	150.797	150.8	166812	165545	10609	154936	93.5915	15	154854	17	832636	0.832636		99.8041
SI041_1	SI041_1_1	1000000	1000000	151	151	998544	998544	150.852	150.855	296550	295428	34940	260488	88.1731	40	260331	68	703184	0.703184	0.704454	99.8197
	SI041_1_10	1000000	1000000	151	151	998534	998534	150.854	150.858	296550	295423	35138	260285	88.1059	30	260166	45	703156	0.703156		99.8157
	SI041_1_2	1000000	1000000	151	151	998536	998536	150.854	150.857	296554	295435	34967	260468	88.1642	33	260322	49	703150	0.70315		99.8149
	SI041_1_3	1000000	1000000	151	151	998536	998536	150.854	150.857	296573	295432	35015	260417	88.1479	32	260299	42	703146	0.703146		99.8143
	SI041_1_4	1000000	1000000	151	151	998515	998515	150.855	150.858	296548	295409	35024	260385	88.1439	30	260257	44	703150	0.70315		99.8149
	SI041_1_5	1000000	1000000	151	151	998509	998509	150.854	150.858	296568	295435	35187	260248	88.0898	27	260115	39	703113	0.703113		99.8096
	SI041_1_6	1000000	1000000	151	151	998516	998516	150.853	150.857	296567	295425	34940	260485	88.173	31	260331	44	703135	0.703135		99.8128
	SI041_1_7	1000000	1000000	151	151	998517	998517	150.855	150.858	296546	295423	35061	260362	88.1319	36	260202	53	703147	0.703147		99.8145
	SI041_1_8	1000000	1000000	151	151	998558	998558	150.854	150.857	296573	295439	34993	260446	88.1556	34	260324	53	703172	0.703172		99.818
	SI041_1_9	1000000	1000000	151	151	998533	998533	150.854	150.857	296566	295411	35095	260316	88.1199	32	260164	40	703162	0.703162		99.8166
TWP01	TWP_01_1	999262	999262	151	151	997805	997805	150.858	150.861	293680	292533	236	292297	99.9193	7	292290	9	705281	0.705802	0.706604	99.8865
	TWP_01_10	999262	999262	151	151	997796	997796	150.859	150.862	293656	292509	217	292292	99.9258	14	292278	15	705302	0.705823		99.8895
	TWP_01_2	999262	999262	151	151	997798	997798	150.857	150.86	293665	292508	224	292284	99.9234	9	292268	9	705299	0.70582		99.889
	TWP_01_3	999262	999262	151	151	997777	997777	150.857	150.86	293668	292516	250	292266	99.9145	8	292251	9	705270	0.705791		99.8849
	TWP_01_4	999262	999262	151	151	997799	997799	150.859	150.862	293685	292521	227	292294	99.9224	12	292281	12	705290	0.705811		99.8878
	TWP_01_5	999262	999262	151	151	997780	997780	150.86	150.863	293682	292516	213	292303	99.9272	4	292293	5	705269	0.70579		99.8848
	TWP_01_6	999262	999262	151	151	997796	997796	150.859	150.862	293687	292535	219	292316	99.9251	10	292307	10	705271	0.705792		99.8851
	TWP_01_7	999262	999262	151	151	997796	997796	150.857	150.861	293687	292539	220	292319	99.9248	6	292309	8	705265	0.705786		99.8842
	TWP_01_8	999262	999262	151	151	997813	997813	150.859	150.862	293694	292541	207	292334	99.9292	7	292325	10	705282	0.705803		99.8866
	TWP_01_9	999262	999262	151	151	997802	997802	150.858	150.862	293671	292530	219	292311	99.9251	3	292301	3	705275	0.705796		99.8856
TWP02	TWP_02_1	1000000	1000000	151	151	998298	998298	150.836	150.839	163948	162638	72	162566	99.9557	8	162562	12	835672	0.835672	0.837294	99.8063
	TWP_02_10	1000000	1000000	151	151	998259	998259	150.835	150.838	163904	162620	67	162553	99.9588	12	162547	12	835651	0.835651		99.8038
	TWP_02_2	1000000	1000000	151	151	998277	998277	150.839	150.842	163943	162627	60	162567	99.9631	7	162562	12	835662	0.835662		99.8051
	TWP_02_3	1000000	1000000	151	151	998272	998272	150.836	150.839	163933	162606	69	162537	99.9576	7	162533	7	835673	0.835673		99.8064
	TWP_02_4	1000000	1000000	151	151	998257	998257	150.839	150.841	163930	162627	52	162575	99.968	7	162563	7	835637	0.835637		99.8021
	TWP_02_5	1000000	1000000	151	151	998274	998274	150.838	150.841	163933	162624	61	162563	99.9625	10	162558	12	835662	0.835662		99.8051
	TWP_02_6	1000000	1000000	151	151	998310	998310	150.837	150.84	163948	162624	63	162561	99.9613	6	162554	9	835695	0.835695		99.809
	TWP_02_7	1000000	1000000	151	151	998268	998268	150.838	150.841	163934	162630	57	162573	99.965	3	162566	5	835643	0.835643		99.8028
	TWP_02_8	1000000	1000000	151	151	998251	998251	150.838	150.84	163920	162619	60	162559	99.9631	8	162552	11	835643	0.835643		99.8028
	TWP_02_9	1000000	1000000	151	151	998271	998271	150.838	150.841	163921	162636	58	162578	99.9643	4	162572	6	835641	0.835641		99.8026
TWP03	TWP_03_1	1000000	1000000	151	151	998214	998214	150.829	150.832	114005	112629	71	112558	99.937	2	112552	2	885587	0.885587	0.88733	99.8036
	TWP_03_10	1000000	1000000	151	151	998161	998161	150.829	150.831	113960	112630	65	112565	99.9423	3	112562	3	885534	0.885534		99.7976
	TWP_03_2	1000000	1000000	151	151	998197	998197	150.83	150.833	114007	112626	80	112546	99.929	1	112543	1	885572	0.885572		99.8019
	TWP_03_3	1000000	1000000	151	151	998181	998181	150.829	150.833	114007	112636	78	112558	99.9308	2	112551	2	885547	0.885547		99.7991
	TWP_03_4	1000000	1000000	151	151	998189	998189	150.829	150.833	113988	112609	57	112552	99.9494	4	112546	4	885584	0.885584		99.8032
	TWP_03_5	1000000	1000000	151	151	998180	998180	150.83	150.833	113969	112613	56	112557	99.9503	2	112554	2	885569	0.885569		99.8015
	TWP_03_6	1000000	1000000	151	151	998182	998182	150.829	150.832	113968	112614	71	112543	99.937	2	112540	2	885570	0.88557		99.8017
	TWP_03_7	1000000	1000000	151	151	998182	998182	150.828	150.831	113965	112620	61	112559	99.9458	1	112554	1	885563	0.885563		99.8009
	TWP_03_8	1000000	1000000	151	151	998206	998206	150.829	150.832	113969	112608	59	112549	99.9476	3	112544	3	885601	0.885601		99.8051
	TWP_03_9	1000000	1000000	151	151	998189	998189	150.829	150.832	113967	112620	51	112569	99.9547	3	112565	3	885572	0.885572		99.8019
TWP04	TWP_04_1	1000000	1000000	151	151	998354	998354	150.841	150.843	202788	201542	42	201500	99.9792	3	201494	3	796815	0.796815	0.798378	99.8042
	TWP_04_10	1000000	1000000	151	151	998329	998329	150.844	150.846	202771	201551	39	201512	99.9807	8	201509	10	796788	0.796788		99.8008
	TWP_04_2	1000000	1000000	151	151	998335	998335	150.841	150.843	202772	201545	48	201497	99.9762	3	201495	3	796793	0.796793		99.8015
	TWP_04_3	1000000	1000000	151	151	998348	998348	150.842	150.845	202764	201562	44	201518	99.9782	3	201511	3	796789	0.796789		99.801
	TWP_04_4	1000000	1000000	151	151	998338	998338	150.843	150.847	202769	201556	51	201505	99.9747	4	201501	4	796786	0.796786		99.8006
	TWP_04_5	1000000	1000000	151	151	998337	998337	150.842	150.846	202771	201541	56	201485	99.9722	3	201481	3	796799	0.796799		99.8022
	TWP_04_6	1000000	1000000	151	151	998356	998356	150.843	150.846	202772	201546	49	201497	99.9757	4	201494	5	796815	0.796815		99.8042
	TWP_04_7	1000000	1000000	151	151	998347	998347	150.841	150.843	202783	201557	46	201511	99.9772	2	201502	2	796792	0.796792		99.8013
	TWP_04_8	1000000	1000000	151	151	998361	998361	150.844	150.847	202767	201552	37	201515	99.9816	2	201509	2	796811	0.796811		99.8037
	TWP_04_8	1000000	1000000	151	151	998345	998345	150.844	150.846	202774	201559	54	201505	99.9732	3	201504	3	796789	0.796789		99.801
