# Supplementary material for: Design and implementation of a metagenomic analytical pipeline for respiratory pathogen detection
Source: BMC Res Notes. 2024 Oct 3;17:291. doi: 10.1186/s13104-024-06964-9 (PMC11451226; doi:10.1186/s13104-024-06964-9)
Supplement: Supplementary file 6 — Supplementary Material 6 [file 13104_2024_6964_MOESM6_ESM.xlsx]

## Sheet: pathogen_prioritization_2024081
realm	organism	tax_id	kit	high_priority_species	genus_name	genus_tax_id	family_name	family_tax_id	genus_priority	family_priority
bacteria	[Haemophilus] ducreyi	730	CZID	0	Haemophilus	724	Pasteurellaceae	712	1	1
bacteria	Abiotrophia defectiva	46125	CZID	0	Abiotrophia	46123	Aerococcaceae	186827	0	0
bacteria	Achromobacter denitrificans	32002	RPIP	0	Achromobacter	222	Alcaligenaceae	506	0	0
bacteria	Achromobacter xylosoxidans	85698	CZID	0	Achromobacter	222	Alcaligenaceae	506	0	0
bacteria	Acinetobacter baumannii	470	CZID	1	Acinetobacter	469	Moraxellaceae	468	1	1
bacteria	Acinetobacter lwoffii	28090	RPIP	0	Acinetobacter	469	Moraxellaceae	468	1	1
bacteria	Acinetobacter nosocomialis	106654	RPIP	0	Acinetobacter	469	Moraxellaceae	468	1	1
bacteria	Acinetobacter pittii	48296	RPIP	0	Acinetobacter	469	Moraxellaceae	468	1	1
bacteria	Actinomadura madurae	1993	CZID	0	Actinomadura	1988	Thermomonosporaceae	2012	0	0
bacteria	Actinomadura pelletieri	111805	CZID	0					0	0
bacteria	Actinomyces gerencseriae	52769	CZID	0					0	0
bacteria	Actinomyces graevenitzii	55565	RPIP	0	Actinomyces	1654	Actinomycetaceae	2049	0	0
bacteria	Actinomyces israelii	1659	CZID	0	Actinomyces	1654	Actinomycetaceae	2049	0	0
bacteria	Actinomyces meyeri	52773	RPIP	0	Schaalia	2529408	Actinomycetaceae	2049	0	0
bacteria	Actinotignum schaalii	59505	CZID	0	Actinotignum	1653174	Actinomycetaceae	2049	0	0
bacteria	Aerococcus sanguinicola	119206	CZID	0	Aerococcus	1375	Aerococcaceae	186827	0	0
bacteria	Aerococcus urinae	1376	CZID	0	Aerococcus	1375	Aerococcaceae	186827	0	0
bacteria	Aeromonas caviae	648	CZID	0	Aeromonas	642	Aeromonadaceae	84642	0	0
bacteria	Aeromonas hydrophila	644	CZID	0	Aeromonas	642	Aeromonadaceae	84642	0	0
bacteria	Aeromonas sobria	646	RPIP	0	Aeromonas	642	Aeromonadaceae	84642	0	0
bacteria	Aeromonas veronii	654	CZID	0	Aeromonas	642	Aeromonadaceae	84642	0	0
bacteria	Aggregatibacter actinomycetemcomitans	714	CZID	0	Aggregatibacter	416916	Pasteurellaceae	712	0	1
bacteria	Aggregatibacter aphrophilus	732	CZID	0	Aggregatibacter	416916	Pasteurellaceae	712	0	1
bacteria	Agrobacterium tumefaciens	358	CZID	0	Agrobacterium	357	Rhizobiaceae	82115	0	0
bacteria	Aliarcobacter butzleri	28197	CZID	0	Aliarcobacter	2321111	Arcobacteraceae	2808963	0	0
bacteria	Anaerococcus prevotii	33034	CZID	0	Anaerococcus	165779	Peptoniphilaceae	1570339	0	0
bacteria	Anaplasma phagocytophilum	948	CZID	0	Anaplasma	768	Anaplasmataceae	942	0	0
bacteria	Arcanobacterium haemolyticum	28264	CZID	0	Arcanobacterium	28263	Actinomycetaceae	2049	0	0
bacteria	Bacillus anthracis	1392	CZID	1	Bacillus	1386	Bacillaceae	186817	1	1
bacteria	Bacillus cereus	1396	CZID	0	Bacillus	1386	Bacillaceae	186817	1	1
bacteria	Bacillus licheniformis	1402	CZID	0	Bacillus	1386	Bacillaceae	186817	1	1
bacteria	Bacillus thuringiensis	1428	RPIP	0	Bacillus	1386	Bacillaceae	186817	1	1
bacteria	Bacteroides fragilis	817	RPIP	0	Bacteroides	816	Bacteroidaceae	815	0	0
bacteria	Bartonella bacilliformis	774	CZID	0	Bartonella	773	Bartonellaceae	772	0	0
bacteria	Bartonella clarridgeiae	56426	CZID	0	Bartonella	773	Bartonellaceae	772	0	0
bacteria	Bartonella elizabethae	807	CZID	0	Bartonella	773	Bartonellaceae	772	0	0
bacteria	Bartonella grahamii	33045	CZID	0	Bartonella	773	Bartonellaceae	772	0	0
bacteria	Bartonella henselae	38323	CZID	0	Bartonella	773	Bartonellaceae	772	0	0
bacteria	Bartonella quintana	803	CZID	0	Bartonella	773	Bartonellaceae	772	0	0
bacteria	Bordetella bronchiseptica	518	CZID	0	Bordetella	517	Alcaligenaceae	506	0	0
bacteria	Bordetella hinzii	103855	RPIP	0	Bordetella	517	Alcaligenaceae	506	0	0
bacteria	Bordetella holmesii	35814	RPIP	0	Bordetella	517	Alcaligenaceae	506	0	0
bacteria	Bordetella parapertussis	519	CZID	0	Bordetella	517	Alcaligenaceae	506	0	0
bacteria	Bordetella pertussis	520	CZID	0	Bordetella	517	Alcaligenaceae	506	0	0
bacteria	Bordetella petrii	94624	RPIP	0	Bordetella	517	Alcaligenaceae	506	0	0
bacteria	Borrelia duttonii	40834	CZID	0	Borrelia	138	Borreliaceae	1643685	0	0
bacteria	Borrelia hermsii	140	CZID	0	Borrelia	138	Borreliaceae	1643685	0	0
bacteria	Borrelia miyamotoi	47466	CZID	0	Borrelia	138	Borreliaceae	1643685	0	0
bacteria	Borrelia parkeri	141	CZID	0	Borrelia	138	Borreliaceae	1643685	0	0
bacteria	Borrelia recurrentis	44449	CZID	0	Borrelia	138	Borreliaceae	1643685	0	0
bacteria	Borrelia turicatae	142	CZID	0	Borrelia	138	Borreliaceae	1643685	0	0
bacteria	Borreliella burgdorferi	139	CZID	0	Borreliella	64895	Borreliaceae	1643685	0	0
bacteria	Borreliella mayonii	1674146	CZID	0	Borreliella	64895	Borreliaceae	1643685	0	0
bacteria	Brachyspira hyodysenteriae	159	CZID	0	Brachyspira	29521	Brachyspiraceae	143786	0	0
bacteria	Brevibacillus brevis	1393	CZID	0	Brevibacillus	55080	Paenibacillaceae	186822	0	0
bacteria	Brevibacillus laterosporus	1465	CZID	0	Brevibacillus	55080	Paenibacillaceae	186822	0	0
bacteria	Brucella abortus	235	CZID	0	Brucella	234	Brucellaceae	118882	0	0
bacteria	Brucella anthropi	529	RPIP	0	Brucella	234	Brucellaceae	118882	0	0
bacteria	Brucella canis	36855	CZID	0	Brucella	234	Brucellaceae	118882	0	0
bacteria	Brucella melitensis	29459	CZID	0	Brucella	234	Brucellaceae	118882	0	0
bacteria	Brucella suis	29461	CZID	0	Brucella	234	Brucellaceae	118882	0	0
bacteria	Burkholderia cenocepacia	95486	CZID	0	Burkholderia	32008	Burkholderiaceae	119060	0	0
bacteria	Burkholderia cepacia	292	CZID	0	Burkholderia	32008	Burkholderiaceae	119060	0	0
bacteria	Burkholderia cepacia complex	87882	RPIP	0	Burkholderia	32008	Burkholderiaceae	119060	0	0
bacteria	Burkholderia gladioli	28095	RPIP	0	Burkholderia	32008	Burkholderiaceae	119060	0	0
bacteria	Burkholderia glumae	337	RPIP	0	Burkholderia	32008	Burkholderiaceae	119060	0	0
bacteria	Burkholderia mallei	13373	CZID	0	Burkholderia	32008	Burkholderiaceae	119060	0	0
bacteria	Burkholderia pseudomallei	28450	CZID	0	Burkholderia	32008	Burkholderiaceae	119060	0	0
bacteria	Burkholderia thailandensis	57975	RPIP	0	Burkholderia	32008	Burkholderiaceae	119060	0	0
bacteria	Campylobacter coli	195	CZID	0	Campylobacter	194	Campylobacteraceae	72294	1	1
bacteria	Campylobacter concisus	199	RPIP	0	Campylobacter	194	Campylobacteraceae	72294	1	1
bacteria	Campylobacter curvus	200	CZID	0	Campylobacter	194	Campylobacteraceae	72294	1	1
bacteria	Campylobacter fetus	196	CZID	0	Campylobacter	194	Campylobacteraceae	72294	1	1
bacteria	Campylobacter jejuni	197	CZID	1	Campylobacter	194	Campylobacteraceae	72294	1	1
bacteria	Campylobacter lari	201	CZID	0	Campylobacter	194	Campylobacteraceae	72294	1	1
bacteria	Capnocytophaga gingivalis	1017	RPIP	0	Capnocytophaga	1016	Flavobacteriaceae	49546	0	0
bacteria	Capnocytophaga leadbetteri	327575	RPIP	0	Capnocytophaga	1016	Flavobacteriaceae	49546	0	0
bacteria	Capnocytophaga sputigena	1019	RPIP	0	Capnocytophaga	1016	Flavobacteriaceae	49546	0	0
bacteria	Cardiobacterium hominis	2718	CZID	0	Cardiobacterium	2717	Cardiobacteriaceae	868	0	0
bacteria	Cardiobacterium valvarum	194702	RPIP	0	Cardiobacterium	2717	Cardiobacteriaceae	868	0	0
bacteria	Chlamydia pneumoniae	83558	CZID	0	Chlamydia	810	Chlamydiaceae	809	0	0
bacteria	Chlamydia psittaci	83554	CZID	0	Chlamydia	810	Chlamydiaceae	809	0	0
bacteria	Chlamydia trachomatis	813	CZID	0	Chlamydia	810	Chlamydiaceae	809	0	0
bacteria	Chromobacterium violaceum	536	RPIP	0	Chromobacterium	535	Chromobacteriaceae	1499392	0	0
bacteria	Citrobacter freundii	546	CZID	0	Citrobacter	544	Enterobacteriaceae	543	0	1
bacteria	Citrobacter koseri	545	RPIP	0	Citrobacter	544	Enterobacteriaceae	543	0	1
bacteria	Clostridioides difficile	1496	CZID	1	Clostridioides	1870884	Peptostreptococcaceae	186804	1	1
bacteria	Clostridium botulinum	1491	CZID	0	Clostridium	1485	Clostridiaceae	31979	0	0
bacteria	Clostridium perfringens	1502	CZID	0	Clostridium	1485	Clostridiaceae	31979	0	0
bacteria	Clostridium septicum	1504	CZID	0	Clostridium	1485	Clostridiaceae	31979	0	0
bacteria	Clostridium tetani	1513	CZID	0	Clostridium	1485	Clostridiaceae	31979	0	0
bacteria	Corynebacterium diphtheriae	1717	CZID	1	Corynebacterium	1716	Corynebacteriaceae	1653	1	1
bacteria	Corynebacterium jeikeium	38289	RPIP	0	Corynebacterium	1716	Corynebacteriaceae	1653	1	1
bacteria	Corynebacterium minutissimum	38301	CZID	0	Corynebacterium	1716	Corynebacteriaceae	1653	1	1
bacteria	Corynebacterium propinquum	43769	RPIP	0	Corynebacterium	1716	Corynebacteriaceae	1653	1	1
bacteria	Corynebacterium pseudodiphtheriticum	37637	RPIP	0	Corynebacterium	1716	Corynebacteriaceae	1653	1	1
bacteria	Corynebacterium pseudotuberculosis	1719	RPIP	0	Corynebacterium	1716	Corynebacteriaceae	1653	1	1
bacteria	Corynebacterium striatum	43770	CZID	0	Corynebacterium	1716	Corynebacteriaceae	1653	1	1
bacteria	Corynebacterium ulcerans	65058	CZID	0	Corynebacterium	1716	Corynebacteriaceae	1653	1	1
bacteria	Coxiella burnetii	777	CZID	0	Coxiella	776	Coxiellaceae	118968	0	0
bacteria	Cronobacter sakazakii	28141	CZID	0	Cronobacter	413496	Enterobacteriaceae	543	0	1
bacteria	Cronobacter turicensis	413502	CZID	0					0	0
bacteria	Delftia acidovorans	80866	RPIP	0	Delftia	80865	Comamonadaceae	80864	0	0
bacteria	Dialister pneumosintes	39950	RPIP	0	Dialister	39948	Veillonellaceae	31977	0	0
bacteria	Dolosigranulum pigrum	29394	RPIP	0	Dolosigranulum	29393	Carnobacteriaceae	186828	0	0
bacteria	Edwardsiella tarda	636	CZID	0	Edwardsiella	635	Hafniaceae	1903412	0	0
bacteria	Ehrlichia chaffeensis	945	CZID	0	Ehrlichia	943	Anaplasmataceae	942	0	0
bacteria	Ehrlichia ewingii	947	CZID	0					0	0
bacteria	Ehrlichia muris	35795	CZID	0	Ehrlichia	943	Anaplasmataceae	942	0	0
bacteria	Eikenella corrodens	539	CZID	0	Eikenella	538	Neisseriaceae	481	0	1
bacteria	Elizabethkingia anophelis	1117645	CZID	0	Elizabethkingia	308865	Weeksellaceae	2762318	0	0
bacteria	Elizabethkingia meningoseptica	238	CZID	0	Elizabethkingia	308865	Weeksellaceae	2762318	0	0
bacteria	Enterobacter cloacae	550	CZID	0	Enterobacter	547	Enterobacteriaceae	543	0	1
bacteria	Enterobacter cloacae complex	354276	RPIP	0	Enterobacter	547	Enterobacteriaceae	543	0	1
bacteria	Enterococcus avium	33945	CZID	0	Enterococcus	1350	Enterococcaceae	81852	1	1
bacteria	Enterococcus faecalis	1351	CZID	0	Enterococcus	1350	Enterococcaceae	81852	1	1
bacteria	Enterococcus faecium	1352	CZID	1	Enterococcus	1350	Enterococcaceae	81852	1	1
bacteria	Enterococcus gallinarum	1353	CZID	0	Enterococcus	1350	Enterococcaceae	81852	1	1
bacteria	Erysipelothrix rhusiopathiae	1648	CZID	0	Erysipelothrix	1647	Erysipelotrichaceae	128827	0	0
bacteria	Escherichia coli	562	CZID	1	Escherichia	561	Enterobacteriaceae	543	1	1
bacteria	Eubacterium brachy	35517	RPIP	0			Eubacteriales Family XIII. Incertae Sedis	543314	0	0
bacteria	Eubacterium limosum	1736	RPIP	0	Eubacterium	1730	Eubacteriaceae	186806	0	0
bacteria	Eubacterium nodatum	35518	RPIP	0			Eubacteriales Family XIII. Incertae Sedis	543314	0	0
bacteria	Finegoldia magna	1260	CZID	0	Finegoldia	150022	Peptoniphilaceae	1570339	0	0
bacteria	Francisella tularensis	263	CZID	0	Francisella	262	Francisellaceae	34064	0	0
bacteria	Fusobacterium necrophorum	859	CZID	0	Fusobacterium	848	Fusobacteriaceae	203492	0	0
bacteria	Fusobacterium nucleatum	851	CZID	0	Fusobacterium	848	Fusobacteriaceae	203492	0	0
bacteria	Gardnerella vaginalis	2702	CZID	0	Gardnerella	2701	Bifidobacteriaceae	31953	0	0
bacteria	Gemella haemolysans	1379	RPIP	0	Gemella	1378	Gemellaceae	539738	0	0
bacteria	Gemella morbillorum	29391	RPIP	0	Gemella	1378	Gemellaceae	539738	0	0
bacteria	Gordonia araii	263909	RPIP	0	Gordonia	2053	Gordoniaceae	85026	0	0
bacteria	Gordonia bronchialis	2054	RPIP	0	Gordonia	2053	Gordoniaceae	85026	0	0
bacteria	Haemophilus aegyptius	197575	CZID	0	Haemophilus	724	Pasteurellaceae	712	1	1
bacteria	Haemophilus haemolyticus	726	RPIP	0	Haemophilus	724	Pasteurellaceae	712	1	1
bacteria	Haemophilus influenzae	727	CZID	1	Haemophilus	724	Pasteurellaceae	712	1	1
bacteria	Haemophilus parahaemolyticus	735	RPIP	0	Haemophilus	724	Pasteurellaceae	712	1	1
bacteria	Haemophilus parainfluenzae	729	CZID	0	Haemophilus	724	Pasteurellaceae	712	1	1
bacteria	Haemophilus pittmaniae	249188	RPIP	0	Haemophilus	724	Pasteurellaceae	712	1	1
bacteria	Hafnia alvei	569	RPIP	0	Hafnia	568	Hafniaceae	1903412	0	0
bacteria	Helicobacter pylori	210	CZID	1	Helicobacter	209	Helicobacteraceae	72293	1	1
bacteria	Hoylesella pleuritidis	407975	RPIP	0	Hoylesella	2974257	Prevotellaceae	171552	0	0
bacteria	Kingella denitrificans	502	CZID	0	Kingella	32257	Neisseriaceae	481	0	1
bacteria	Kingella kingae	504	CZID	0	Kingella	32257	Neisseriaceae	481	0	1
bacteria	Klebsiella aerogenes	548	CZID	0	Klebsiella	570	Enterobacteriaceae	543	1	1
bacteria	Klebsiella granulomatis	39824	CZID	0					0	0
bacteria	Klebsiella oxytoca	571	CZID	0	Klebsiella	570	Enterobacteriaceae	543	1	1
bacteria	Klebsiella pneumoniae	573	CZID	1	Klebsiella	570	Enterobacteriaceae	543	1	1
bacteria	Klebsiella quasipneumoniae	1463165	RPIP	0	Klebsiella	570	Enterobacteriaceae	543	1	1
bacteria	Klebsiella variicola	244366	RPIP	0	Klebsiella	570	Enterobacteriaceae	543	1	1
bacteria	Kytococcus sedentarius	1276	RPIP	0	Kytococcus	57499	Kytococcaceae	2805426	0	0
bacteria	Leclercia adecarboxylata	83655	RPIP	0	Leclercia	83654	Enterobacteriaceae	543	0	1
bacteria	Legionella anisa	28082	RPIP	0	Legionella	445	Legionellaceae	444	1	1
bacteria	Legionella bozemanae	447	CZID	0					0	0
bacteria	Legionella feeleii	453	RPIP	0	Legionella	445	Legionellaceae	444	1	1
bacteria	Legionella longbeachae	450	RPIP	0	Legionella	445	Legionellaceae	444	1	1
bacteria	Legionella maceachernii	466	RPIP	0	Legionella	445	Legionellaceae	444	1	1
bacteria	Legionella micdadei	451	CZID	0	Legionella	445	Legionellaceae	444	1	1
bacteria	Legionella pneumophila	446	CZID	1	Legionella	445	Legionellaceae	444	1	1
bacteria	Legionella wadsworthii	28088	RPIP	0	Legionella	445	Legionellaceae	444	1	1
bacteria	Leptospira alexanderi	100053	CZID	0					0	0
bacteria	Leptospira alstonii	28452	CZID	0					0	0
bacteria	Leptospira borgpetersenii	174	CZID	0	Leptospira	171	Leptospiraceae	170	0	0
bacteria	Leptospira interrogans	173	CZID	0	Leptospira	171	Leptospiraceae	170	0	0
bacteria	Leptospira kirschneri	29507	CZID	0	Leptospira	171	Leptospiraceae	170	0	0
bacteria	Leptospira kmetyi	408139	CZID	0	Leptospira	171	Leptospiraceae	170	0	0
bacteria	Leptospira mayottensis	1137606	CZID	0	Leptospira	171	Leptospiraceae	170	0	0
bacteria	Leptospira noguchii	28182	CZID	0	Leptospira	171	Leptospiraceae	170	0	0
bacteria	Leptospira santarosai	28183	CZID	0	Leptospira	171	Leptospiraceae	170	0	0
bacteria	Leptospira weilii	28184	CZID	0	Leptospira	171	Leptospiraceae	170	0	0
bacteria	Leptotrichia buccalis	40542	RPIP	0	Leptotrichia	32067	Leptotrichiaceae	1129771	0	0
bacteria	Listeria monocytogenes	1639	CZID	0	Listeria	1637	Listeriaceae	186820	0	0
bacteria	Malacoplasma penetrans	28227	CZID	0	Malacoplasma	2791001	Mycoplasmoidaceae	2790998	0	0
bacteria	Metamycoplasma hominis	2098	CZID	0	Metamycoplasma	2895509	Metamycoplasmataceae	2895623	0	0
bacteria	Metamycoplasma salivarium	2124	CZID	0	Metamycoplasma	2895509	Metamycoplasmataceae	2895623	0	0
bacteria	Methylorubrum extorquens	408	CZID	0	Methylorubrum	2282523	Methylobacteriaceae	119045	0	0
bacteria	Moraxella catarrhalis	480	CZID	0	Moraxella	475	Moraxellaceae	468	0	1
bacteria	Moraxella lacunata	477	CZID	0					0	0
bacteria	Moraxella nonliquefaciens	478	CZID	0	Moraxella	475	Moraxellaceae	468	0	1
bacteria	Moraxella osloensis	34062	RPIP	0	Moraxella	475	Moraxellaceae	468	0	1
bacteria	Morganella morganii	582	CZID	0	Morganella	581	Morganellaceae	1903414	0	0
bacteria	Mycobacterium avium	1764	CZID	0	Mycobacterium	1763	Mycobacteriaceae	1762	1	1
bacteria	Mycobacterium avium complex sp.	37162	RPIP	0					0	0
bacteria	Mycobacterium gordonae	1778	RPIP	0	Mycobacterium	1763	Mycobacteriaceae	1762	1	1
bacteria	Mycobacterium intracellulare	1767	CZID	0	Mycobacterium	1763	Mycobacteriaceae	1762	1	1
bacteria	Mycobacterium kansasii	1768	CZID	0	Mycobacterium	1763	Mycobacteriaceae	1762	1	1
bacteria	Mycobacterium leprae	1769	CZID	0	Mycobacterium	1763	Mycobacteriaceae	1762	1	1
bacteria	Mycobacterium lepromatosis	480418	CZID	0	Mycobacterium	1763	Mycobacteriaceae	1762	1	1
bacteria	Mycobacterium malmoense	1780	CZID	0	Mycobacterium	1763	Mycobacteriaceae	1762	1	1
bacteria	Mycobacterium marinum	1781	CZID	0	Mycobacterium	1763	Mycobacteriaceae	1762	1	1
bacteria	Mycobacterium parascrofulaceum	240125	RPIP	0	Mycobacterium	1763	Mycobacteriaceae	1762	1	1
bacteria	Mycobacterium scrofulaceum	1783	CZID	0	Mycobacterium	1763	Mycobacteriaceae	1762	1	1
bacteria	Mycobacterium simiae	1784	CZID	0	Mycobacterium	1763	Mycobacteriaceae	1762	1	1
bacteria	Mycobacterium szulgai	1787	CZID	0	Mycobacterium	1763	Mycobacteriaceae	1762	1	1
bacteria	Mycobacterium tuberculosis	1773	CZID	1	Mycobacterium	1763	Mycobacteriaceae	1762	1	1
bacteria	Mycobacterium ulcerans	1809	CZID	0	Mycobacterium	1763	Mycobacteriaceae	1762	1	1
bacteria	Mycobacterium xenopi	1789	CZID	0	Mycobacterium	1763	Mycobacteriaceae	1762	1	1
bacteria	Mycobacteroides abscessus	36809	CZID	0	Mycobacteroides	670516	Mycobacteriaceae	1762	0	1
bacteria	Mycobacteroides chelonae	1774	CZID	0	Mycobacteroides	670516	Mycobacteriaceae	1762	0	1
bacteria	Mycobacteroides immunogenum	83262	RPIP	0	Mycobacteroides	670516	Mycobacteriaceae	1762	0	1
bacteria	Mycolicibacter terrae	1788	CZID	0	Mycolicibacter	1073531	Mycobacteriaceae	1762	0	1
bacteria	Mycolicibacterium fortuitum	1766	CZID	0	Mycolicibacterium	1866885	Mycobacteriaceae	1762	0	1
bacteria	Mycolicibacterium smegmatis	1772	CZID	0	Mycolicibacterium	1866885	Mycobacteriaceae	1762	0	1
bacteria	Mycolicibacterium wolinskyi	59750	CZID	0					0	0
bacteria	Mycoplasmoides genitalium	2097	CZID	0	Mycoplasmoides	2995234	Mycoplasmoidaceae	2790998	0	0
bacteria	Mycoplasmoides pneumoniae	2104	CZID	0	Mycoplasmoides	2995234	Mycoplasmoidaceae	2790998	0	0
bacteria	Mycoplasmopsis caviae	55603	CZID	0	Mycoplasmopsis	2767358	Metamycoplasmataceae	2895623	0	0
bacteria	Mycoplasmopsis fermentans	2115	CZID	0	Mycoplasmopsis	2767358	Metamycoplasmataceae	2895623	0	0
bacteria	Neisseria flavescens	484	RPIP	0	Neisseria	482	Neisseriaceae	481	1	1
bacteria	Neisseria gonorrhoeae	485	CZID	1	Neisseria	482	Neisseriaceae	481	1	1
bacteria	Neisseria lactamica	486	RPIP	0	Neisseria	482	Neisseriaceae	481	1	1
bacteria	Neisseria meningitidis	487	CZID	0	Neisseria	482	Neisseriaceae	481	1	1
bacteria	Neisseria mucosa	488	RPIP	0	Neisseria	482	Neisseriaceae	481	1	1
bacteria	Neorickettsia sennetsu	951	CZID	0	Neorickettsia	33993	Anaplasmataceae	942	0	0
bacteria	Nocardia abscessus	120957	RPIP	0	Nocardia	1817	Nocardiaceae	85025	0	0
bacteria	Nocardia arthritidis	228602	RPIP	0	Nocardia	1817	Nocardiaceae	85025	0	0
bacteria	Nocardia asteroides	1824	CZID	0	Nocardia	1817	Nocardiaceae	85025	0	0
bacteria	Nocardia beijingensis	95162	RPIP	0	Nocardia	1817	Nocardiaceae	85025	0	0
bacteria	Nocardia brasiliensis	37326	CZID	0	Nocardia	1817	Nocardiaceae	85025	0	0
bacteria	Nocardia cyriacigeorgica	135487	RPIP	0	Nocardia	1817	Nocardiaceae	85025	0	0
bacteria	Nocardia farcinica	37329	CZID	0	Nocardia	1817	Nocardiaceae	85025	0	0
bacteria	Nocardia nova	37330	CZID	0	Nocardia	1817	Nocardiaceae	85025	0	0
bacteria	Nocardia otitidiscaviarum	1823	CZID	0	Nocardia	1817	Nocardiaceae	85025	0	0
bacteria	Nocardia transvalensis	37333	RPIP	0	Nocardia	1817	Nocardiaceae	85025	0	0
bacteria	Nocardia veterana	132249	RPIP	0	Nocardia	1817	Nocardiaceae	85025	0	0
bacteria	Orientia tsutsugamushi	784	CZID	0	Orientia	69474	Rickettsiaceae	775	0	0
bacteria	Pandoraea pulmonicola	93221	RPIP	0	Pandoraea	93217	Burkholderiaceae	119060	0	0
bacteria	Pantoea agglomerans	549	RPIP	0	Pantoea	53335	Erwiniaceae	1903409	0	0
bacteria	Paraclostridium bifermentans	1490	CZID	0	Paraclostridium	1849822	Peptostreptococcaceae	186804	0	1
bacteria	Parvimonas micra	33033	CZID	0	Parvimonas	543311	Peptoniphilaceae	1570339	0	0
bacteria	Pasteurella multocida	747	CZID	0	Pasteurella	745	Pasteurellaceae	712	0	1
bacteria	Pediococcus acidilactici	1254	RPIP	0	Pediococcus	1253	Lactobacillaceae	33958	0	0
bacteria	Peptoniphilus asaccharolyticus	1258	CZID	0	Peptoniphilus	162289	Peptoniphilaceae	1570339	0	0
bacteria	Peptostreptococcus anaerobius	1261	CZID	0					0	0
bacteria	Photobacterium damselae	38293	CZID	0	Photobacterium	657	Vibrionaceae	641	0	1
bacteria	Plesiomonas shigelloides	703	CZID	0	Plesiomonas	702	Enterobacteriaceae	543	0	1
bacteria	Porphyromonas gingivalis	837	CZID	0	Porphyromonas	836	Porphyromonadaceae	171551	0	0
bacteria	Prescottella equi	43767	CZID	0	Prescottella	2979332	Nocardiaceae	85025	0	0
bacteria	Prevotella bivia	28125	CZID	0	Prevotella	838	Prevotellaceae	171552	0	0
bacteria	Prevotella buccae	28126	RPIP	0	Segatella	2974251	Prevotellaceae	171552	0	0
bacteria	Prevotella intermedia	28131	CZID	0	Prevotella	838	Prevotellaceae	171552	0	0
bacteria	Prevotella melaninogenica	28132	CZID	0	Prevotella	838	Prevotellaceae	171552	0	0
bacteria	Proteus mirabilis	584	CZID	0	Proteus	583	Morganellaceae	1903414	0	0
bacteria	Proteus penneri	102862	CZID	0	Proteus	583	Morganellaceae	1903414	0	0
bacteria	Proteus vulgaris	585	CZID	0	Proteus	583	Morganellaceae	1903414	0	0
bacteria	Providencia alcalifaciens	126385	CZID	0	Providencia	586	Morganellaceae	1903414	0	0
bacteria	Providencia rettgeri	587	CZID	0	Providencia	586	Morganellaceae	1903414	0	0
bacteria	Providencia stuartii	588	RPIP	0	Providencia	586	Morganellaceae	1903414	0	0
bacteria	Pseudomonas aeruginosa	287	CZID	1	Pseudomonas	286	Pseudomonadaceae	135621	1	1
bacteria	Pseudomonas fluorescens	294	CZID	0	Pseudomonas	286	Pseudomonadaceae	135621	1	1
bacteria	Pseudomonas putida	303	CZID	0	Pseudomonas	286	Pseudomonadaceae	135621	1	1
bacteria	Ralstonia pickettii	329	CZID	0	Ralstonia	48736	Burkholderiaceae	119060	0	0
bacteria	Raoultella ornithinolytica	54291	RPIP	0	Raoultella	160674	Enterobacteriaceae	543	0	1
bacteria	Raoultella planticola	575	RPIP	0	Raoultella	160674	Enterobacteriaceae	543	0	1
bacteria	Rickettsia africae	35788	CZID	0	Rickettsia	780	Rickettsiaceae	775	0	0
bacteria	Rickettsia akari	786	CZID	0	Rickettsia	780	Rickettsiaceae	775	0	0
bacteria	Rickettsia australis	787	CZID	0	Rickettsia	780	Rickettsiaceae	775	0	0
bacteria	Rickettsia canadensis	788	CZID	0	Rickettsia	780	Rickettsiaceae	775	0	0
bacteria	Rickettsia conorii	781	CZID	0	Rickettsia	780	Rickettsiaceae	775	0	0
bacteria	Rickettsia felis	42862	CZID	0	Rickettsia	780	Rickettsiaceae	775	0	0
bacteria	Rickettsia helvetica	35789	CZID	0	Rickettsia	780	Rickettsiaceae	775	0	0
bacteria	Rickettsia honei	37816	CZID	0					0	0
bacteria	Rickettsia japonica	35790	CZID	0	Rickettsia	780	Rickettsiaceae	775	0	0
bacteria	Rickettsia montanensis	33991	CZID	0	Rickettsia	780	Rickettsiaceae	775	0	0
bacteria	Rickettsia parkeri	35792	CZID	0	Rickettsia	780	Rickettsiaceae	775	0	0
bacteria	Rickettsia prowazekii	782	CZID	0	Rickettsia	780	Rickettsiaceae	775	0	0
bacteria	Rickettsia rickettsii	783	CZID	0	Rickettsia	780	Rickettsiaceae	775	0	0
bacteria	Rickettsia sibirica	35793	CZID	0	Rickettsia	780	Rickettsiaceae	775	0	0
bacteria	Rickettsia typhi	785	CZID	0	Rickettsia	780	Rickettsiaceae	775	0	0
bacteria	Rothia dentocariosa	2047	CZID	0	Rothia	32207	Micrococcaceae	1268	0	0
bacteria	Rothia mucilaginosa	43675	RPIP	0	Rothia	32207	Micrococcaceae	1268	0	0
bacteria	Salmonella bongori	54736	CZID	0	Salmonella	590	Enterobacteriaceae	543	1	1
bacteria	Salmonella enterica	28901	CZID	1	Salmonella	590	Enterobacteriaceae	543	1	1
bacteria	Schaalia meyeri	1655	RPIP	0	Actinomyces	1654	Actinomycetaceae	2049	0	0
bacteria	Schaalia odontolytica	1660	RPIP	0	Schaalia	2529408	Actinomycetaceae	2049	0	0
bacteria	Serratia marcescens	615	CZID	0	Serratia	613	Yersiniaceae	1903411	0	1
bacteria	Shewanella algae	38313	CZID	0	Shewanella	22	Shewanellaceae	267890	0	0
bacteria	Shewanella putrefaciens	24	RPIP	0	Shewanella	22	Shewanellaceae	267890	0	0
bacteria	Shigella boydii	621	CZID	0	Shigella	620	Enterobacteriaceae	543	1	1
bacteria	Shigella dysenteriae	622	CZID	1	Shigella	620	Enterobacteriaceae	543	1	1
bacteria	Shigella flexneri	623	CZID	0	Shigella	620	Enterobacteriaceae	543	1	1
bacteria	Shigella sonnei	624	CZID	0	Shigella	620	Enterobacteriaceae	543	1	1
bacteria	Slackia exigua	84109	RPIP	0	Slackia	84108	Eggerthellaceae	1643826	0	0
bacteria	Sphingomonas paucimobilis	13689	RPIP	0	Sphingomonas	13687	Sphingomonadaceae	41297	0	0
bacteria	Staphylococcus aureus	1280	CZID	1	Staphylococcus	1279	Staphylococcaceae	90964	1	1
bacteria	Staphylococcus capitis	29388	CZID	0	Staphylococcus	1279	Staphylococcaceae	90964	1	1
bacteria	Staphylococcus epidermidis	1282	CZID	0	Staphylococcus	1279	Staphylococcaceae	90964	1	1
bacteria	Staphylococcus haemolyticus	1283	CZID	0	Staphylococcus	1279	Staphylococcaceae	90964	1	1
bacteria	Staphylococcus lugdunensis	28035	CZID	0	Staphylococcus	1279	Staphylococcaceae	90964	1	1
bacteria	Staphylococcus pseudintermedius	283734	CZID	0	Staphylococcus	1279	Staphylococcaceae	90964	1	1
bacteria	Staphylococcus saccharolyticus	33028	CZID	0	Staphylococcus	1279	Staphylococcaceae	90964	1	1
bacteria	Staphylococcus saprophyticus	29385	CZID	0	Staphylococcus	1279	Staphylococcaceae	90964	1	1
bacteria	Stenotrophomonas maltophilia	40324	CZID	0	Stenotrophomonas	40323	Lysobacteraceae	32033	0	0
bacteria	Streptobacillus moniliformis	34105	CZID	0	Streptobacillus	34104	Leptotrichiaceae	1129771	0	0
bacteria	Streptococcus agalactiae	1311	CZID	0	Streptococcus	1301	Streptococcaceae	1300	0	0
bacteria	Streptococcus anginosus	1328	CZID	0	Streptococcus	1301	Streptococcaceae	1300	0	0
bacteria	Streptococcus constellatus	76860	RPIP	0	Streptococcus	1301	Streptococcaceae	1300	0	0
bacteria	Streptococcus criceti	1333	CZID	0					0	0
bacteria	Streptococcus dysgalactiae	1334	CZID	0	Streptococcus	1301	Streptococcaceae	1300	0	0
bacteria	Streptococcus equi	1336	CZID	0	Streptococcus	1301	Streptococcaceae	1300	0	0
bacteria	Streptococcus equinus	1335	CZID	0	Streptococcus	1301	Streptococcaceae	1300	0	0
bacteria	Streptococcus gordonii	1302	CZID	0	Streptococcus	1301	Streptococcaceae	1300	0	0
bacteria	Streptococcus iniae	1346	CZID	0	Streptococcus	1301	Streptococcaceae	1300	0	0
bacteria	Streptococcus intermedius	1338	CZID	0	Streptococcus	1301	Streptococcaceae	1300	0	0
bacteria	Streptococcus mitis	28037	CZID	0	Streptococcus	1301	Streptococcaceae	1300	0	0
bacteria	Streptococcus mutans	1309	CZID	0	Streptococcus	1301	Streptococcaceae	1300	0	0
bacteria	Streptococcus oralis	1303	CZID	0	Streptococcus	1301	Streptococcaceae	1300	0	0
bacteria	Streptococcus pneumoniae	1313	CZID	0	Streptococcus	1301	Streptococcaceae	1300	0	0
bacteria	Streptococcus pyogenes	1314	CZID	0	Streptococcus	1301	Streptococcaceae	1300	0	0
bacteria	Streptococcus sanguinis	1305	CZID	0	Streptococcus	1301	Streptococcaceae	1300	0	0
bacteria	Streptococcus sobrinus	1310	CZID	0	Streptococcus	1301	Streptococcaceae	1300	0	0
bacteria	Streptococcus suis	1307	CZID	0	Streptococcus	1301	Streptococcaceae	1300	0	0
bacteria	Stutzerimonas stutzeri	316	RPIP	0	Stutzerimonas	2901164	Pseudomonadaceae	135621	0	1
bacteria	Suttonella indologenes	13276	CZID	0					0	0
bacteria	Tannerella forsythia	28112	CZID	0	Tannerella	195950	Tannerellaceae	2005525	0	0
bacteria	Treponema denticola	158	CZID	0	Treponema	157	Treponemataceae	2845253	0	0
bacteria	Treponema pallidum	160	CZID	0	Treponema	157	Treponemataceae	2845253	0	0
bacteria	Treponema vincentii	69710	CZID	0	Treponema	157	Treponemataceae	2845253	0	0
bacteria	Tropheryma whipplei	2039	CZID	0	Tropheryma	2038	Tropherymataceae	2805591	0	0
bacteria	Trueperella pyogenes	1661	CZID	0	Trueperella	1069494	Actinomycetaceae	2049	0	0
bacteria	Tsukamurella pulmonis	47312	RPIP	0	Tsukamurella	2060	Tsukamurellaceae	85028	0	0
bacteria	Tsukamurella tyrosinosolvens	57704	RPIP	0	Tsukamurella	2060	Tsukamurellaceae	85028	0	0
bacteria	Ureaplasma parvum	134821	CZID	0	Ureaplasma	2129	Mycoplasmoidaceae	2790998	0	0
bacteria	Ureaplasma urealyticum	2130	CZID	0	Ureaplasma	2129	Mycoplasmoidaceae	2790998	0	0
bacteria	Veillonella parvula	29466	RPIP	0	Veillonella	29465	Veillonellaceae	31977	0	0
bacteria	Vibrio alginolyticus	663	CZID	0	Vibrio	662	Vibrionaceae	641	1	1
bacteria	Vibrio cholerae	666	CZID	1	Vibrio	662	Vibrionaceae	641	1	1
bacteria	Vibrio parahaemolyticus	670	CZID	0	Vibrio	662	Vibrionaceae	641	1	1
bacteria	Vibrio vulnificus	672	CZID	0	Vibrio	662	Vibrionaceae	641	1	1
bacteria	Weizmannia coagulans	1398	CZID	0	Heyndrickxia	2837504	Bacillaceae	186817	0	1
bacteria	Williamsia muralis	85044	RPIP	0	Williamsia	85043	Nocardiaceae	85025	0	0
bacteria	Yersinia enterocolitica	630	CZID	0	Yersinia	629	Yersiniaceae	1903411	1	1
bacteria	Yersinia pestis	632	CZID	1	Yersinia	629	Yersiniaceae	1903411	1	1
bacteria	Yersinia pseudotuberculosis	633	CZID	0	Yersinia	629	Yersiniaceae	1903411	1	1
eukaryota	[Candida] auris	498019	CZID	0			Metschnikowiaceae	27319	0	0
eukaryota	Acanthamoeba astronyxis	65658	CZID	0					0	0
eukaryota	Acanthamoeba castellanii	5755	CZID	0					0	0
eukaryota	Acanthamoeba culbertsoni	43142	CZID	0					0	0
eukaryota	Acanthamoeba divionensis	202919	CZID	0					0	0
eukaryota	Acanthamoeba hatchetti	65660	CZID	0					0	0
eukaryota	Acanthamoeba lenticulata	29196	CZID	0					0	0
eukaryota	Acanthamoeba lugdunensis	61605	CZID	0					0	0
eukaryota	Acanthamoeba polyphaga	5757	CZID	0					0	0
eukaryota	Acanthamoeba rhysodes	32599	CZID	0					0	0
eukaryota	Adenocephalus pacificus	372152	CZID	0					0	0
eukaryota	Alternaria alternata	5599	CZID	0					0	0
eukaryota	Alternaria brassicicola	29001	CZID	0					0	0
eukaryota	Alternaria infectoria	45303	RPIP	0					0	0
eukaryota	Ancylostoma braziliense	369059	CZID	0					0	0
eukaryota	Ancylostoma caninum	29170	CZID	0					0	0
eukaryota	Ancylostoma ceylanicum	53326	CZID	0					0	0
eukaryota	Ancylostoma duodenale	51022	CZID	0					0	0
eukaryota	Angiostrongylus cantonensis	6313	CZID	0					0	0
eukaryota	Angiostrongylus costaricensis	334426	CZID	0					0	0
eukaryota	Anisakis simplex	6269	CZID	0					0	0
eukaryota	Anncaliia algerae	723287	CZID	0					0	0
eukaryota	Apophysomyces elegans	90269	RPIP	0					0	0
eukaryota	Apophysomyces variabilis	760013	CZID	0					0	0
eukaryota	Ascaris lumbricoides	6252	CZID	0					0	0
eukaryota	Ascaris suum	6253	CZID	0					0	0
eukaryota	Aspergillus flavus	5059	CZID	0	Aspergillus	5052	Aspergillaceae	1131492	0	0
eukaryota	Aspergillus fumigatus	746128	CZID	0	Aspergillus	5052	Aspergillaceae	1131492	0	0
eukaryota	Aspergillus nidulans	162425	CZID	0	Aspergillus	5052	Aspergillaceae	1131492	0	0
eukaryota	Aspergillus niger	5061	CZID	0					0	0
eukaryota	Aspergillus terreus	33178	CZID	0					0	0
eukaryota	Aspergillus versicolor	46472	RPIP	0					0	0
eukaryota	Babesia divergens	32595	CZID	0					0	0
eukaryota	Babesia duncani	323732	CZID	0					0	0
eukaryota	Babesia microti	5868	CZID	0	Babesia	5864	Babesiidae	32594	0	0
eukaryota	Babesia sp. venatorum	171411	CZID	0					0	0
eukaryota	Balamuthia mandrillaris	66527	CZID	0					0	0
eukaryota	Basidiobolus ranarum	34480	CZID	0					0	0
eukaryota	Baylisascaris procyonis	6259	CZID	0					0	0
eukaryota	Bertiella mucronata	2817671	CZID	0					0	0
eukaryota	Bertiella studeri	578852	CZID	0					0	0
eukaryota	Blastocystis hominis	12968	CZID	0					0	0
eukaryota	Blastomyces dermatitidis	5039	CZID	0					0	0
eukaryota	Blastomyces gilchristii	1681229	CZID	0					0	0
eukaryota	Blastomyces helicus	465036	CZID	0					0	0
eukaryota	Brugia malayi	6279	CZID	0					0	0
eukaryota	Brugia pahangi	6280	CZID	0					0	0
eukaryota	Brugia timori	42155	CZID	0					0	0
eukaryota	Candida albicans	5476	CZID	0	Candida	5475	Debaryomycetaceae	766764	0	0
eukaryota	Candida dubliniensis	42374	CZID	0	Candida	5475	Debaryomycetaceae	766764	0	0
eukaryota	Candida parapsilosis	5480	CZID	0					0	0
eukaryota	Candida tropicalis	5482	CZID	0					0	0
eukaryota	Capillaria hepatica	1239592	CZID	0					0	0
eukaryota	Chrysomya bezziana	69364	CZID	0					0	0
eukaryota	Cladophialophora bantiana	89940	CZID	0					0	0
eukaryota	Cladophialophora boppii	82106	CZID	0					0	0
eukaryota	Cladophialophora carrionii	86049	CZID	0					0	0
eukaryota	Clavispora lusitaniae	36911	CZID	0					0	0
eukaryota	Clinostomum complanatum	235145	CZID	0					0	0
eukaryota	Clonorchis sinensis	79923	CZID	0					0	0
eukaryota	Coccidioides immitis	5501	CZID	0					0	0
eukaryota	Coccidioides posadasii	199306	CZID	0					0	0
eukaryota	Cochliomyia hominivorax	115425	CZID	0					0	0
eukaryota	Colletotrichum coccodes	27358	CZID	0					0	0
eukaryota	Colletotrichum gloeosporioides	474922	CZID	0					0	0
eukaryota	Conidiobolus coronatus	34488	CZID	0					0	0
eukaryota	Conidiobolus incongruus	90249	CZID	0					0	0
eukaryota	Contracaecum osculatum	106324	CZID	0					0	0
eukaryota	Cryptococcus gattii	37769	CZID	0	Cryptococcus	5206	Cryptococcaceae	1884633	0	0
eukaryota	Cryptococcus neoformans	5207	CZID	0	Cryptococcus	5206	Cryptococcaceae	1884633	0	0
eukaryota	Cryptosporidium hominis	237895	CZID	0					0	0
eukaryota	Cryptosporidium parvum	5807	CZID	0	Cryptosporidium	5806	Cryptosporidiidae	35082	0	0
eukaryota	Cunninghamella bertholletiae	90251	RPIP	0					0	0
eukaryota	Curvularia australiensis	91365	CZID	0					0	0
eukaryota	Curvularia geniculata	418126	RPIP	0					0	0
eukaryota	Curvularia hawaiiensis	1230527	CZID	0					0	0
eukaryota	Curvularia lunata	5503	CZID	0					0	0
eukaryota	Curvularia papendorfii	1537989	CZID	0					0	0
eukaryota	Curvularia spicifera	145392	CZID	0					0	0
eukaryota	Cyclospora cayetanensis	88456	CZID	0					0	0
eukaryota	Cystoisospora belli	482538	CZID	0					0	0
eukaryota	Demodex brevis	574145	CZID	0					0	0
eukaryota	Demodex folliculorum	481310	CZID	0					0	0
eukaryota	Dermanyssus gallinae	34641	CZID	0					0	0
eukaryota	Dermatobia hominis	115427	CZID	0					0	0
eukaryota	Dicrocoelium dendriticum	57078	CZID	0					0	0
eukaryota	Dientamoeba fragilis	43352	CZID	0					0	0
eukaryota	Dioctophyme renale	513045	CZID	0					0	0
eukaryota	Diphyllobothrium latum	60516	CZID	0					0	0
eukaryota	Dirofilaria immitis	6287	CZID	0					0	0
eukaryota	Dirofilaria repens	31241	CZID	0					0	0
eukaryota	Dracunculus medinensis	318479	CZID	0					0	0
eukaryota	Echinococcus granulosus	6210	CZID	0					0	0
eukaryota	Echinococcus multilocularis	6211	CZID	0					0	0
eukaryota	Echinococcus oligarthrus	6212	CZID	0					0	0
eukaryota	Echinococcus vogeli	6213	CZID	0					0	0
eukaryota	Echinolaelaps echidninus	2759148	CZID	0					0	0
eukaryota	Edenia gomezpompae	461172	CZID	0					0	0
eukaryota	Emmonsia crescens	73230	CZID	0					0	0
eukaryota	Encephalitozoon cuniculi	6035	CZID	0	Encephalitozoon	6033	Unikaryonidae	36734	0	0
eukaryota	Encephalitozoon hellem	27973	CZID	0	Encephalitozoon	6033	Unikaryonidae	36734	0	0
eukaryota	Encephalitozoon intestinalis	58839	CZID	0	Encephalitozoon	6033	Unikaryonidae	36734	0	0
eukaryota	Entamoeba histolytica	5759	CZID	0					0	0
eukaryota	Enterobius vermicularis	51028	CZID	0					0	0
eukaryota	Enterocytozoon bieneusi	31281	CZID	0					0	0
eukaryota	Epidermophyton floccosum	34391	CZID	0					0	0
eukaryota	Exophiala dermatitidis	5970	CZID	0					0	0
eukaryota	Fasciola gigantica	46835	CZID	0					0	0
eukaryota	Fasciola hepatica	6192	CZID	0					0	0
eukaryota	Fasciolopsis buski	27845	CZID	0					0	0
eukaryota	Fonsecaea compacta	86057	CZID	0					0	0
eukaryota	Fonsecaea pedrosoi	40355	CZID	0					0	0
eukaryota	Fusarium fujikuroi	5127	CZID	0	Fusarium	5506	Nectriaceae	110618	0	0
eukaryota	Fusarium oxysporum	5507	CZID	0	Fusarium	5506	Nectriaceae	110618	0	0
eukaryota	Fusarium proliferatum	948311	RPIP	0					0	0
eukaryota	Fusarium solani	169388	CZID	0					0	0
eukaryota	Fusarium verticillioides	117187	RPIP	0	Fusarium	5506	Nectriaceae	110618	0	0
eukaryota	Giardia intestinalis	5741	CZID	0	Giardia	5740	Hexamitidae	5739	0	0
eukaryota	Gnathostoma hispidum	279404	CZID	0					0	0
eukaryota	Gnathostoma spinigerum	75299	CZID	0					0	0
eukaryota	Halicephalobus gingivalis	114868	CZID	0					0	0
eukaryota	Heterophyes heterophyes	1849833	CZID	0					0	0
eukaryota	Histoplasma capsulatum	5037	CZID	0					0	0
eukaryota	Hymenolepis diminuta	6216	CZID	0					0	0
eukaryota	Leishmania aethiopica	5667	CZID	0					0	0
eukaryota	Leishmania amazonensis	5659	CZID	0					0	0
eukaryota	Leishmania braziliensis	5660	CZID	0	Leishmania	5658	Trypanosomatidae	5654	0	0
eukaryota	Leishmania chagasi	44271	CZID	0					0	0
eukaryota	Leishmania colombiensis	93413	CZID	0					0	0
eukaryota	Leishmania donovani	5661	CZID	0	Leishmania	5658	Trypanosomatidae	5654	0	0
eukaryota	Leishmania guyanensis	5670	CZID	0					0	0
eukaryota	Leishmania infantum	5671	CZID	0	Leishmania	5658	Trypanosomatidae	5654	0	0
eukaryota	Leishmania major	5664	CZID	0	Leishmania	5658	Trypanosomatidae	5654	0	0
eukaryota	Leishmania martiniquensis	1580590	CZID	0					0	0
eukaryota	Leishmania mexicana	5665	CZID	0	Leishmania	5658	Trypanosomatidae	5654	0	0
eukaryota	Leishmania naiffi	5678	CZID	0					0	0
eukaryota	Leishmania panamensis	5679	CZID	0	Leishmania	5658	Trypanosomatidae	5654	0	0
eukaryota	Leishmania peruviana	5681	CZID	0					0	0
eukaryota	Leishmania tropica	5666	CZID	0					0	0
eukaryota	Lichtheimia corymbifera	42458	CZID	0					0	0
eukaryota	Lichtheimia ramosa	688394	CZID	0					0	0
eukaryota	Linguatula serrata	646052	CZID	0					0	0
eukaryota	Loa loa	7209	CZID	0					0	0
eukaryota	Lomentospora prolificans	41688	CZID	0					0	0
eukaryota	Madurella mycetomatis	100816	CZID	0					0	0
eukaryota	Mansonella ozzardi	122354	CZID	0					0	0
eukaryota	Mansonella perstans	42231	CZID	0					0	0
eukaryota	Mansonella streptocerca	1761664	CZID	0					0	0
eukaryota	Metagonimus yokogawai	84529	CZID	0					0	0
eukaryota	Microascus cinereus	186339	RPIP	0					0	0
eukaryota	Microascus cirrosus	5595	RPIP	0					0	0
eukaryota	Microascus paisii	1651253	RPIP	0					0	0
eukaryota	Moniliformis moniliformis	10237	CZID	0					0	0
eukaryota	Mucor circinelloides	36080	CZID	0					0	0
eukaryota	Mucor indicus	64623	RPIP	0					0	0
eukaryota	Mucor racemosus	4841	RPIP	0					0	0
eukaryota	Naegleria fowleri	5763	CZID	0	Naegleria	5761	Vahlkampfiidae	5765	0	0
eukaryota	Nakaseomyces glabratus	5478	CZID	0	Nakaseomyces	374468	Saccharomycetaceae	4893	0	0
eukaryota	Necator americanus	51031	CZID	0					0	0
eukaryota	Neobalantidium coli	71585	CZID	0					0	0
eukaryota	Onchocerca volvulus	6282	CZID	0					0	0
eukaryota	Opisthorchis felineus	147828	CZID	0					0	0
eukaryota	Opisthorchis sinensis	41765	CZID	0					0	0
eukaryota	Opisthorchis viverrini	6198	CZID	0					0	0
eukaryota	Ornithonyssus bacoti	480692	CZID	0					0	0
eukaryota	Ornithonyssus bursa	663933	CZID	0					0	0
eukaryota	Ornithonyssus sylviarum	224536	CZID	0					0	0
eukaryota	Paecilomyces variotii	264951	RPIP	0					0	0
eukaryota	Paracapillaria philippinensis	1457282	CZID	0					0	0
eukaryota	Paracoccidioides brasiliensis	121759	CZID	0					0	0
eukaryota	Paragonimus africanus	434055	CZID	0					0	0
eukaryota	Paragonimus heterotremus	100268	CZID	0					0	0
eukaryota	Paragonimus kellicotti	100269	CZID	0					0	0
eukaryota	Paragonimus mexicanus	100270	CZID	0					0	0
eukaryota	Paragonimus siamensis	100271	CZID	0					0	0
eukaryota	Paragonimus skrjabini	59630	CZID	0					0	0
eukaryota	Paragonimus uterobilateralis	2912759	CZID	0					0	0
eukaryota	Paragonimus westermani	34504	CZID	0					0	0
eukaryota	Pediculus humanus	121225	CZID	0					0	0
eukaryota	Phialophora verrucosa	39412	CZID	0					0	0
eukaryota	Pichia kudriavzevii	4909	CZID	0	Pichia	4919	Pichiaceae	1156497	0	0
eukaryota	Plasmodium falciparum	5833	CZID	0	Plasmodium	5820	Plasmodiidae	1639119	0	0
eukaryota	Plasmodium knowlesi	5850	CZID	0	Plasmodium	5820	Plasmodiidae	1639119	0	0
eukaryota	Plasmodium malariae	5858	CZID	0	Plasmodium	5820	Plasmodiidae	1639119	0	0
eukaryota	Plasmodium ovale	36330	CZID	0					0	0
eukaryota	Plasmodium vivax	5855	CZID	0	Plasmodium	5820	Plasmodiidae	1639119	0	0
eukaryota	Pneumocystis jirovecii	42068	CZID	0					0	0
eukaryota	Pogonomyrmex uruguayensis	269704	CZID	0					0	0
eukaryota	Pseudoterranova decipiens	6271	CZID	0					0	0
eukaryota	Pthirus pubis	121228	CZID	0					0	0
eukaryota	Purpureocillium lilacinum	33203	RPIP	0					0	0
eukaryota	Pythium insidiosum	114742	CZID	0					0	0
eukaryota	Rasamsonia aegroticola	1233418	RPIP	0					0	0
eukaryota	Rasamsonia argillacea	69808	RPIP	0					0	0
eukaryota	Rhinocladiella mackenziei	86056	CZID	0					0	0
eukaryota	Rhinosporidium seeberi	90339	CZID	0					0	0
eukaryota	Rhizomucor pusillus	4840	CZID	0					0	0
eukaryota	Rhizopus arrhizus	64495	CZID	0					0	0
eukaryota	Rhizopus azygosporus	86630	RPIP	0					0	0
eukaryota	Rhizopus microsporus	58291	CZID	0					0	0
eukaryota	Rodentolepis nana	102285	CZID	0					0	0
eukaryota	Saccharomyces cerevisiae	4932	CZID	0	Saccharomyces	4930	Saccharomycetaceae	4893	0	0
eukaryota	Saksenaea erythrospora	931868	CZID	0					0	0
eukaryota	Saksenaea vasiformis	90258	CZID	0					0	0
eukaryota	Sappinia diploidea	343529	CZID	0					0	0
eukaryota	Sappinia pedata	472956	CZID	0					0	0
eukaryota	Sarcocystis hominis	61650	CZID	0					0	0
eukaryota	Sarcocystis suihominis	102713	CZID	0					0	0
eukaryota	Sarcoptes scabiei	52283	CZID	0					0	0
eukaryota	Sarocladium kiliense	45277	RPIP	0					0	0
eukaryota	Scedosporium apiospermum	563466	CZID	0					0	0
eukaryota	Scedosporium boydii	5597	CZID	0					0	0
eukaryota	Schistosoma guineensis	393876	CZID	0					0	0
eukaryota	Schistosoma haematobium	6185	CZID	0					0	0
eukaryota	Schistosoma intercalatum	6187	CZID	0					0	0
eukaryota	Schistosoma japonicum	6182	CZID	0					0	0
eukaryota	Schistosoma malayensis	53353	CZID	0					0	0
eukaryota	Schistosoma mansoni	6183	CZID	0					0	0
eukaryota	Schistosoma mekongi	38744	CZID	0					0	0
eukaryota	Schizophyllum commune	5334	RPIP	0					0	0
eukaryota	Scopulariopsis brevicaulis	561152	CZID	0					0	0
eukaryota	Scopulariopsis brumptii	40376	RPIP	0					0	0
eukaryota	Spirometra erinaceieuropaei	99802	CZID	0					0	0
eukaryota	Sporothrix schenckii	29908	CZID	0					0	0
eukaryota	Strongyloides stercoralis	6248	CZID	0					0	0
eukaryota	Syncephalastrum racemosum	13706	RPIP	0					0	0
eukaryota	Taenia multiceps	94034	CZID	0					0	0
eukaryota	Taenia saginata	6206	CZID	0					0	0
eukaryota	Taenia solium	6204	CZID	0					0	0
eukaryota	Talaromyces marneffei	37727	CZID	0	Talaromyces	5094	Trichocomaceae	28568	0	0
eukaryota	Thelazia callipaeda	103827	CZID	0					0	0
eukaryota	Toxocara canis	6265	CZID	0					0	0
eukaryota	Toxocara cati	6266	CZID	0					0	0
eukaryota	Toxoplasma gondii	5811	CZID	0	Toxoplasma	5810	Sarcocystidae	5809	0	0
eukaryota	Trachipleistophora hominis	72359	CZID	0					0	0
eukaryota	Trematosphaeria grisea	1489895	CZID	0					0	0
eukaryota	Trichinella britovi	45882	CZID	0					0	0
eukaryota	Trichinella nativa	6335	CZID	0					0	0
eukaryota	Trichinella nelsoni	6336	CZID	0					0	0
eukaryota	Trichinella pseudospiralis	6337	CZID	0					0	0
eukaryota	Trichinella spiralis	6334	CZID	0					0	0
eukaryota	Trichomonas vaginalis	5722	CZID	0	Trichomonas	5721	Trichomonadidae	181550	0	0
eukaryota	Trichophyton rubrum	5551	CZID	0					0	0
eukaryota	Trichosporon asahii	82508	RPIP	0					0	0
eukaryota	Trichuris trichiura	36087	CZID	0					0	0
eukaryota	Trichuris vulpis	219738	CZID	0					0	0
eukaryota	Trypanosoma brucei	5691	CZID	0	Trypanosoma	5690	Trypanosomatidae	5654	0	0
eukaryota	Trypanosoma cruzi	5693	CZID	0					0	0
eukaryota	Tubulinosema acridophagus	307626	CZID	0					0	0
eukaryota	Tunga penetrans	214035	CZID	0					0	0
eukaryota	Uncinaria stenocephala	125367	CZID	0					0	0
eukaryota	Vittaforma corneae	42399	CZID	0					0	0
eukaryota	Wuchereria bancrofti	6293	CZID	0					0	0
viruses	Adeno-associated virus	272636	CZID	0	Dependoparvovirus	10803	Parvoviridae	10780	0	0
viruses	Aichivirus A	72149	CZID	0	Kobuvirus	194960	Picornaviridae	12058	0	0
viruses	Aichivirus B	194965	VSP	0	Kobuvirus	194960	Picornaviridae	12058	0	0
viruses	Aichivirus B3	2919880	VSP	0					0	0
viruses	Aichivirus C	1298633	VSP	0	Kobuvirus	194960	Picornaviridae	12058	0	0
viruses	Aichivirus D	1897731	VSP	0	Kobuvirus	194960	Picornaviridae	12058	0	0
viruses	Aichivirus E	1986958	VSP	0	Kobuvirus	194960	Picornaviridae	12058	0	0
viruses	Aichivirus F	1986959	VSP	0					0	0
viruses	Aichivirus F2	2755032	VSP	0					0	0
viruses	Akhmeta virus	2200830	CZID	0	Orthopoxvirus	10242	Poxviridae	10240	1	1
viruses	Alphainfluenzavirus influenzae	11320	CZID	1	Alphainfluenzavirus	197911	Orthomyxoviridae	11308	1	1
viruses	Alphainfluenzavirus influenzae	2955291	CZID	1	Alphainfluenzavirus	197911	Orthomyxoviridae	11308	1	1
viruses	Alphapapillomavirus 4	337043	CZID	0	Alphapapillomavirus	333750	Papillomaviridae	151340	0	0
viruses	Alphapapillomavirus 7	337042	CZID	0	Alphapapillomavirus	333750	Papillomaviridae	151340	0	0
viruses	Alphapapillomavirus 9	337041	CZID	0	Alphapapillomavirus	333750	Papillomaviridae	151340	0	0
viruses	Alphapolyomavirus octihominis	862909	CZID	0	Alphapolyomavirus	1891713	Polyomaviridae	151341	0	0
viruses	Alphapolyomavirus octihominis	1891727	CZID	0	Alphapolyomavirus	1891713	Polyomaviridae	151341	0	0
viruses	Alphapolyomavirus quintihominis	493803	CZID	0	Alphapolyomavirus	1891713	Polyomaviridae	151341	0	0
viruses	Alphapolyomavirus quintihominis	1891726	CZID	0	Alphapolyomavirus	1891713	Polyomaviridae	151341	0	0
viruses	Astrovirus MLB1	568715	VSP	0	Mamastrovirus	249588	Astroviridae	39733	0	0
viruses	Astrovirus MLB2	683172	VSP	0			Astroviridae	39733	0	0
viruses	Astrovirus SG	767521	VSP	0					0	0
viruses	Astrovirus sp.	178530	VSP	0					0	0
viruses	Astrovirus VA1	645687	VSP	0	Mamastrovirus	249588	Astroviridae	39733	0	0
viruses	Astrovirus VA2	683173	VSP	0					0	0
viruses	Astrovirus VA3	683174	VSP	0			Astroviridae	39733	0	0
viruses	Astrovirus VA4	1247113	VSP	0			Astroviridae	39733	0	0
viruses	Bandavirus bhanjanagarense	1213620	CZID	0	Bandavirus	2733256	Phenuiviridae	1980418	1	1
viruses	Bandavirus bhanjanagarense	3051989	CZID	0	Bandavirus	2733256	Phenuiviridae	1980418	1	1
viruses	Bandavirus dabieense	2748958	CZID	1	Bandavirus	2733256	Phenuiviridae	1980418	1	1
viruses	Banna virus	77763	CZID	0	Seadornavirus	208294	Sedoreoviridae	2946186	0	0
viruses	Barmah Forest virus	11020	CZID	0	Alphavirus	11019	Togaviridae	11018	1	1
viruses	Bayou orthohantavirus	1980459	CZID	0					0	0
viruses	Betacoronavirus 1	694003	CZID	0	Betacoronavirus	694002	Coronaviridae	11118	1	1
viruses	Betainfluenzavirus influenzae	11520	CZID	0	Betainfluenzavirus	197912	Orthomyxoviridae	11308	0	1
viruses	Betainfluenzavirus influenzae	2955465	CZID	0	Betainfluenzavirus	197912	Orthomyxoviridae	11308	0	1
viruses	Betapolyomavirus hominis	1891762	CZID	0	Betapolyomavirus	1891714	Polyomaviridae	151341	0	0
viruses	Betapolyomavirus quartihominis	1891765	CZID	0	Betapolyomavirus	1891714	Polyomaviridae	151341	0	0
viruses	Betapolyomavirus secuhominis	1891763	CZID	0	Betapolyomavirus	1891714	Polyomaviridae	151341	0	0
viruses	Betapolyomavirus tertihominis	1891764	CZID	0	Betapolyomavirus	1891714	Polyomaviridae	151341	0	0
viruses	Bhanja bandavirus	2734423	CZID	0					0	0
viruses	Black Creek Canal orthohantavirus	1980460	CZID	0					0	0
viruses	Borna disease virus	12455	CZID	0					0	0
viruses	Bufavirus-3	1391667	CZID	0	Chapparvovirus	1885570	Parvoviridae	10780	0	0
viruses	Bunyamwera orthobunyavirus	1933179	CZID	0					0	0
viruses	Bwamba orthobunyavirus	35310	CZID	0					0	0
viruses	Cache Valley orthobunyavirus	2560364	CZID	0					0	0
viruses	Cali mammarenavirus	2169993	CZID	0					0	0
viruses	California encephalitis orthobunyavirus	1933264	CZID	0					0	0
viruses	Cardiovirus A	1821749	CZID	0	Cardiovirus	12103	Picornaviridae	12058	0	0
viruses	Chapare mammarenavirus	499556	CZID	0					0	0
viruses	Chikungunya virus	37124	CZID	1	Alphavirus	11019	Togaviridae	11018	1	1
viruses	Colorado tick fever coltivirus	46839	CZID	0	Coltivirus	10911	Spinareoviridae	2946187	0	0
viruses	Colorado tick fever coltivirus	2748762	CZID	0	Coltivirus	10911	Spinareoviridae	2946187	0	0
viruses	Cosavirus A	1330491	CZID	0	Cosavirus	586418	Picornaviridae	12058	0	0
viruses	Cowpox virus	10243	CZID	0	Orthopoxvirus	10242	Poxviridae	10240	1	1
viruses	Coxsackievirus	12066	CZID	0					0	0
viruses	Coxsackievirus B1	12071	RPIP	0					0	0
viruses	Coxsackievirus B2	82632	RPIP	0					0	0
viruses	Coxsackievirus B3	12072	RPIP	0	Enterovirus	12059	Picornaviridae	12058	0	0
viruses	Coxsackievirus B4	12073	RPIP	0					0	0
viruses	Coxsackievirus B5	12074	RPIP	0					0	0
viruses	Coxsackievirus B6	74561	RPIP	0					0	0
viruses	Crimean-Congo hemorrhagic fever orthonairovirus	1980519	CZID	0					0	0
viruses	Cytomegalovirus	10358	RPIP	0			Orthoherpesviridae	3044472	0	0
viruses	Cytomegalovirus humanbeta5	10359	CZID	0	Cytomegalovirus	10358	Orthoherpesviridae	3044472	0	0
viruses	Cytomegalovirus humanbeta5	3050295	CZID	0	Cytomegalovirus	10358	Orthoherpesviridae	3044472	0	0
viruses	Deltapolyomavirus decihominis	1203539	CZID	0	Deltapolyomavirus	1891715	Polyomaviridae	151341	0	0
viruses	Deltapolyomavirus decihominis	1208309	CZID	0	Deltapolyomavirus	1891715	Polyomaviridae	151341	0	0
viruses	Dengue virus type 2	11060	VSP	0	Orthoflavivirus	3044782	Flaviviridae	11050	1	1
viruses	Dengue virus type 3	11069	VSP	0	Orthoflavivirus	3044782	Flaviviridae	11050	1	1
viruses	Dengue virus type 4	11070	VSP	0	Orthoflavivirus	3044782	Flaviviridae	11050	1	1
viruses	dengue virus type I	11053	VSP	0	Orthoflavivirus	3044782	Flaviviridae	11050	1	1
viruses	Dobrava-Belgrade orthohantavirus	1980467	CZID	0					0	0
viruses	Dugbe orthonairovirus	1980521	CZID	0					0	0
viruses	Eastern equine encephalitis virus	11021	CZID	0	Alphavirus	11019	Togaviridae	11018	1	1
viruses	Ebola virus	1570291	VSP	0					0	0
viruses	Echovirus	33758	CZID	0					0	0
viruses	Enterovirus A	138948	CZID	0	Enterovirus	12059	Picornaviridae	12058	0	0
viruses	Enterovirus A71	39054	RPIP	0					0	0
viruses	Enterovirus B	138949	CZID	0	Enterovirus	12059	Picornaviridae	12058	0	0
viruses	Enterovirus C	138950	CZID	0	Enterovirus	12059	Picornaviridae	12058	0	0
viruses	Enterovirus D	138951	CZID	0	Enterovirus	12059	Picornaviridae	12058	0	0
viruses	Enterovirus D68	42789	RPIP	0	Enterovirus	12059	Picornaviridae	12058	0	0
viruses	Enterovirus E	12064	VSP	0	Enterovirus	12059	Picornaviridae	12058	0	0
viruses	Enterovirus F	1330520	VSP	0	Enterovirus	12059	Picornaviridae	12058	0	0
viruses	Enterovirus G	106966	VSP	0	Enterovirus	12059	Picornaviridae	12058	0	0
viruses	Enterovirus H	310907	VSP	0	Enterovirus	12059	Picornaviridae	12058	0	0
viruses	Enterovirus I	2040663	VSP	0	Enterovirus	12059	Picornaviridae	12058	0	0
viruses	Enterovirus J	1330521	VSP	0	Enterovirus	12059	Picornaviridae	12058	0	0
viruses	Enterovirus K	2169884	VSP	0	Enterovirus	12059	Picornaviridae	12058	0	0
viruses	Enterovirus L	2169885	VSP	0	Enterovirus	12059	Picornaviridae	12058	0	0
viruses	Erythroparvovirus primate1	3052189	CZID	0	Erythroparvovirus	40121	Parvoviridae	10780	0	0
viruses	European bat lyssavirus	38768	CZID	0					0	0
viruses	Everglades virus	2083198	CZID	0	Alphavirus	11019	Togaviridae	11018	1	1
viruses	Gammainfluenzavirus influenzae	11552	CZID	0	Gammainfluenzavirus	197913	Orthomyxoviridae	11308	0	1
viruses	Gammainfluenzavirus influenzae	2955935	CZID	0	Gammainfluenzavirus	197913	Orthomyxoviridae	11308	0	1
viruses	Getah virus	59300	CZID	0	Alphavirus	11019	Togaviridae	11018	1	1
viruses	Guanarito mammarenavirus	45219	CZID	0					0	0
viruses	Guaroa orthobunyavirus	1933274	CZID	0					0	0
viruses	Hantaan orthohantavirus	1980471	CZID	0					0	0
viruses	Heartland bandavirus	2747342	CZID	0					0	0
viruses	Heartland banyangvirus	2560519	CZID	0					0	0
viruses	Hendra henipavirus	63330	CZID	0					0	0
viruses	Henipavirus nipahense	3052225	WHO	1	Henipavirus	260964	Paramyxoviridae	11158	1	1
viruses	Hepacivirus C	11103	CZID	0					0	0
viruses	Hepatitis B virus	10407	CZID	0					0	0
viruses	Hepatitis C virus genotype 1	41856	VSP	0	Hepacivirus	11102	Flaviviridae	11050	0	1
viruses	Hepatitis C virus genotype 3	356114	VSP	0	Hepacivirus	11102	Flaviviridae	11050	0	1
viruses	Hepatitis C virus genotype 4	33745	VSP	0	Hepacivirus	11102	Flaviviridae	11050	0	1
viruses	Hepatitis delta virus	12475	CZID	0	Deltavirus	39759	Kolmioviridae	2842321	0	0
viruses	Hepatovirus A	12092	CZID	0	Hepatovirus	12091	Picornaviridae	12058	0	0
viruses	Hepeviridae 1	291484	VSP	0					0	0
viruses	Huaiyangshan banyangvirus	2509281	CZID	0					0	0
viruses	Human adenovirus sp.	1907210	CZID	0					0	0
viruses	Human astrovirus	1868658	CZID	0			Astroviridae	39733	0	0
viruses	Human betaherpesvirus 6	10368	CZID	0					0	0
viruses	Human bocavirus	329641	CZID	0					0	0
viruses	Human bocavirus 1	689403	RPIP	0					0	0
viruses	Human coronavirus 229E	11137	CZID	0	Alphacoronavirus	693996	Coronaviridae	11118	0	1
viruses	Human coronavirus HKU1	290028	CZID	0	Betacoronavirus	694002	Coronaviridae	11118	1	1
viruses	Human coronavirus NL63	277944	CZID	0	Alphacoronavirus	693996	Coronaviridae	11118	0	1
viruses	Human coronavirus OC43	31631	RPIP	0	Betacoronavirus	694002	Coronaviridae	11118	1	1
viruses	Human immunodeficiency virus	12721	CZID	0					0	0
viruses	Human immunodeficiency virus 1	11676	VSP	0	Lentivirus	11646	Retroviridae	11632	0	0
viruses	Human immunodeficiency virus 2	11709	VSP	0	Lentivirus	11646	Retroviridae	11632	0	0
viruses	Human mastadenovirus A	129875	CZID	0	Mastadenovirus	10509	Adenoviridae	10508	0	0
viruses	Human mastadenovirus B	108098	CZID	0	Mastadenovirus	10509	Adenoviridae	10508	0	0
viruses	Human mastadenovirus C	129951	CZID	0	Mastadenovirus	10509	Adenoviridae	10508	0	0
viruses	Human mastadenovirus D	130310	CZID	0	Mastadenovirus	10509	Adenoviridae	10508	0	0
viruses	Human mastadenovirus E	130308	RPIP	0	Mastadenovirus	10509	Adenoviridae	10508	0	0
viruses	Human mastadenovirus F	130309	CZID	0	Mastadenovirus	10509	Adenoviridae	10508	0	0
viruses	Human parechovirus	195054	CZID	0					0	0
viruses	Human parvovirus B19	10798	RPIP	0	Erythroparvovirus	40121	Parvoviridae	10780	0	0
viruses	Human rhinovirus sp.	169066	CZID	0	Enterovirus	12059	Picornaviridae	12058	0	0
viruses	Human rubulavirus 2	1979160	CZID	0					0	0
viruses	Human rubulavirus 4	1979161	CZID	0					0	0
viruses	Human torovirus	67605	CZID	0					0	0
viruses	Ilesha orthobunyavirus	2560528	CZID	0					0	0
viruses	Jamestown Canyon orthobunyavirus	2560532	CZID	0					0	0
viruses	La Crosse orthobunyavirus	2560547	CZID	0					0	0
viruses	Langat virus	11085	CZID	0	Orthoflavivirus	3044782	Flaviviridae	11050	1	1
viruses	Lassa mammarenavirus	11620	CZID	0					0	0
viruses	Lujo mammarenavirus	649188	CZID	0					0	0
viruses	Lymphocryptovirus humangamma4	10376	CZID	0	Lymphocryptovirus	10375	Orthoherpesviridae	3044472	0	0
viruses	Lymphocryptovirus humangamma4	3050299	CZID	0	Lymphocryptovirus	10375	Orthoherpesviridae	3044472	0	0
viruses	Lymphocytic choriomeningitis mammarenavirus	11623	CZID	0					0	0
viruses	Lyssavirus australis	90961	CZID	0	Lyssavirus	11286	Rhabdoviridae	11270	0	0
viruses	Lyssavirus duvenhage	38767	CZID	0	Lyssavirus	11286	Rhabdoviridae	11270	0	0
viruses	Lyssavirus lagos	38766	CZID	0	Lyssavirus	11286	Rhabdoviridae	11270	0	0
viruses	Lyssavirus mokola	12538	CZID	0	Lyssavirus	11286	Rhabdoviridae	11270	0	0
viruses	Lyssavirus rabies	11292	CZID	0	Lyssavirus	11286	Rhabdoviridae	11270	0	0
viruses	Machupo mammarenavirus	11628	CZID	0					0	0
viruses	Mammalian orthoreovirus	351073	CZID	0	Orthoreovirus	10882	Spinareoviridae	2946187	0	0
viruses	Mammalian orthorubulavirus 5	2560580	RPIP	0					0	0
viruses	Mammalian rubulavirus 5	1979162	CZID	0					0	0
viruses	Mammarenavirus brazilense	3052299	CZID	0	Mammarenavirus	1653394	Arenaviridae	11617	1	1
viruses	Mammarenavirus juninense	2169991	CZID	1	Mammarenavirus	1653394	Arenaviridae	11617	1	1
viruses	Mammarenavirus lassaense	3052310	WHO	1	Mammarenavirus	1653394	Arenaviridae	11617	1	1
viruses	Mammarenavirus lujoense	3052314	WHO	1	Mammarenavirus	1653394	Arenaviridae	11617	1	1
viruses	Marburg marburgvirus	11269	CZID	1					0	0
viruses	Mayaro virus	59301	CZID	0	Alphavirus	11019	Togaviridae	11018	1	1
viruses	Metapneumovirus	162387	VSP	0			Pneumoviridae	11244	0	0
viruses	Metapneumovirus hominis	162145	CZID	0	Metapneumovirus	162387	Pneumoviridae	11244	0	0
viruses	Metapneumovirus hominis	3048148	CZID	0	Metapneumovirus	162387	Pneumoviridae	11244	0	0
viruses	Middelburg virus	11023	CZID	0	Alphavirus	11019	Togaviridae	11018	1	1
viruses	Middle East respiratory syndrome-related coronavirus	1335626	CZID	1	Betacoronavirus	694002	Coronaviridae	11118	1	1
viruses	Molluscum contagiosum virus	10279	CZID	0	Molluscipoxvirus	10278	Poxviridae	10240	0	1
viruses	Monkeypox virus	10244	CZID	1	Orthopoxvirus	10242	Poxviridae	10240	1	1
viruses	Morbillivirus hominis	11234	CZID	0	Morbillivirus	11229	Paramyxoviridae	11158	0	1
viruses	Morbillivirus hominis	3052345	CZID	0	Morbillivirus	11229	Paramyxoviridae	11158	0	1
viruses	Mucambo virus	60875	CZID	0	Alphavirus	11019	Togaviridae	11018	1	1
viruses	Mumps orthorubulavirus	2560602	RPIP	0	Orthorubulavirus	2560195	Paramyxoviridae	11158	0	1
viruses	Mumps rubulavirus	1979165	CZID	0					0	0
viruses	Mupapillomavirus 1	334203	CZID	0	Mupapillomavirus	334202	Papillomaviridae	151340	0	0
viruses	Nairobi sheep disease orthonairovirus	1980526	CZID	0					0	0
viruses	Naples phlebovirus	2747931	CZID	0					0	0
viruses	Nipah henipavirus	121791	CZID	0					0	0
viruses	Norovirus	142786	VSP	0			Caliciviridae	11974	0	0
viruses	Norwalk virus	11983	CZID	0	Norovirus	142786	Caliciviridae	11974	0	0
viruses	Onyong-nyong virus	2169701	CZID	0	Alphavirus	11019	Togaviridae	11018	1	1
viruses	Orf virus	10258	CZID	0	Parapoxvirus	10257	Poxviridae	10240	0	1
viruses	Oropouche orthobunyavirus	1933309	CZID	0					0	0
viruses	Orthoavulavirus javaense	2560319	CZID	0	Orthoavulavirus	2560194	Paramyxoviridae	11158	0	1
viruses	Orthoavulavirus javaense	3051375	CZID	0	Orthoavulavirus	2560194	Paramyxoviridae	11158	0	1
viruses	Orthobunyavirus bunyamweraense	3052381	CZID	0	Orthobunyavirus	11572	Peribunyaviridae	1980416	0	0
viruses	Orthobunyavirus cacheense	3052385	CZID	0	Orthobunyavirus	11572	Peribunyaviridae	1980416	0	0
viruses	Orthobunyavirus guaroaense	3052397	CZID	0	Orthobunyavirus	11572	Peribunyaviridae	1980416	0	0
viruses	Orthobunyavirus ileshaense	3052399	CZID	0	Orthobunyavirus	11572	Peribunyaviridae	1980416	0	0
viruses	Orthobunyavirus khatangaense	3052407	CZID	0	Orthobunyavirus	11572	Peribunyaviridae	1980416	0	0
viruses	Orthobunyavirus lacrosseense	3052409	CZID	0	Orthobunyavirus	11572	Peribunyaviridae	1980416	0	0
viruses	Orthobunyavirus oropoucheense	3052429	CZID	0	Orthobunyavirus	11572	Peribunyaviridae	1980416	0	0
viruses	Orthoebolavirus bundibugyoense	565995	CZID	0	Orthoebolavirus	3044781	Filoviridae	11266	1	1
viruses	Orthoebolavirus bundibugyoense	3052458	CZID	0	Orthoebolavirus	3044781	Filoviridae	11266	1	1
viruses	Orthoebolavirus sudanense	186540	CZID	1	Orthoebolavirus	3044781	Filoviridae	11266	1	1
viruses	Orthoebolavirus sudanense	3052460	CZID	1	Orthoebolavirus	3044781	Filoviridae	11266	1	1
viruses	Orthoebolavirus zairense	186538	CZID	1	Orthoebolavirus	3044781	Filoviridae	11266	1	1
viruses	Orthoebolavirus zairense	3052462	CZID	1	Orthoebolavirus	3044781	Filoviridae	11266	1	1
viruses	Orthoflavivirus denguei	12637	CZID	1	Orthoflavivirus	3044782	Flaviviridae	11050	1	1
viruses	Orthoflavivirus denguei	3052464	CZID	1	Orthoflavivirus	3044782	Flaviviridae	11050	1	1
viruses	Orthoflavivirus encephalitidis	11084	CZID	1	Orthoflavivirus	3044782	Flaviviridae	11050	1	1
viruses	Orthoflavivirus encephalitidis	3052465	CZID	1	Orthoflavivirus	3044782	Flaviviridae	11050	1	1
viruses	Orthoflavivirus flavi	11089	CZID	1	Orthoflavivirus	3044782	Flaviviridae	11050	1	1
viruses	Orthoflavivirus flavi	3046277	CZID	1	Orthoflavivirus	3044782	Flaviviridae	11050	1	1
viruses	Orthoflavivirus ilheusense	59563	CZID	0	Orthoflavivirus	3044782	Flaviviridae	11050	1	1
viruses	Orthoflavivirus ilheusense	3052466	CZID	0	Orthoflavivirus	3044782	Flaviviridae	11050	1	1
viruses	Orthoflavivirus japonicum	11072	CZID	0	Orthoflavivirus	3044782	Flaviviridae	11050	1	1
viruses	Orthoflavivirus japonicum	3048158	CZID	0	Orthoflavivirus	3044782	Flaviviridae	11050	1	1
viruses	Orthoflavivirus kyasanurense	33743	CZID	0	Orthoflavivirus	3044782	Flaviviridae	11050	1	1
viruses	Orthoflavivirus kyasanurense	3048170	CZID	0	Orthoflavivirus	3044782	Flaviviridae	11050	1	1
viruses	Orthoflavivirus louisense	11080	CZID	0	Orthoflavivirus	3044782	Flaviviridae	11050	1	1
viruses	Orthoflavivirus louisense	3052468	CZID	0	Orthoflavivirus	3044782	Flaviviridae	11050	1	1
viruses	Orthoflavivirus loupingi	11086	CZID	0	Orthoflavivirus	3044782	Flaviviridae	11050	1	1
viruses	Orthoflavivirus loupingi	3048184	CZID	0	Orthoflavivirus	3044782	Flaviviridae	11050	1	1
viruses	Orthoflavivirus murrayense	11079	CZID	0	Orthoflavivirus	3044782	Flaviviridae	11050	1	1
viruses	Orthoflavivirus murrayense	3048215	CZID	0	Orthoflavivirus	3044782	Flaviviridae	11050	1	1
viruses	Orthoflavivirus nilense	11082	CZID	0	Orthoflavivirus	3044782	Flaviviridae	11050	1	1
viruses	Orthoflavivirus nilense	3048448	CZID	1	Orthoflavivirus	3044782	Flaviviridae	11050	1	1
viruses	Orthoflavivirus omskense	12542	CZID	1	Orthoflavivirus	3044782	Flaviviridae	11050	1	1
viruses	Orthoflavivirus omskense	3048233	CZID	0	Orthoflavivirus	3044782	Flaviviridae	11050	1	1
viruses	Orthoflavivirus powassanense	11083	CZID	0	Orthoflavivirus	3044782	Flaviviridae	11050	1	1
viruses	Orthoflavivirus powassanense	3048287	CZID	0	Orthoflavivirus	3044782	Flaviviridae	11050	1	1
viruses	Orthoflavivirus wesselsbronense	164416	CZID	0	Orthoflavivirus	3044782	Flaviviridae	11050	1	1
viruses	Orthoflavivirus wesselsbronense	3048447	CZID	0	Orthoflavivirus	3044782	Flaviviridae	11050	1	1
viruses	Orthoflavivirus zikaense	64320	CZID	1	Orthoflavivirus	3044782	Flaviviridae	11050	1	1
viruses	Orthoflavivirus zikaense	3048459	CZID	1	Orthoflavivirus	3044782	Flaviviridae	11050	1	1
viruses	Orthohantavirus	1980442	VSP	0			Hantaviridae	1980413	0	1
viruses	Orthohantavirus andesense	1980456	CZID	0	Orthohantavirus	1980442	Hantaviridae	1980413	1	1
viruses	Orthohantavirus hantanense	3052480	WHO	1	Orthohantavirus	1980442	Hantaviridae	1980413	1	1
viruses	Orthohantavirus sinnombreense	44755	CZID	1					0	0
viruses	Orthohantavirus sinnombreense	3052499	CZID	1	Orthohantavirus	1980442	Hantaviridae	1980413	1	1
viruses	Orthomarburgvirus marburgense	3052505	WHO	1	Orthomarburgvirus	3044783	Filoviridae	11266	1	1
viruses	Orthonairovirus haemorrhagiae	3052518	WHO	1	Orthonairovirus	1980517	Nairoviridae	1980415	1	1
viruses	Orthonairovirus nairobiense	3052529	CZID	0	Orthonairovirus	1980517	Nairoviridae	1980415	1	1
viruses	Orthopneumovirus hominis	11250	CZID	0	Orthopneumovirus	1868215	Pneumoviridae	11244	0	0
viruses	Orthopneumovirus hominis	3049954	CZID	0	Orthopneumovirus	1868215	Pneumoviridae	11244	0	0
viruses	Orthorubulavirus hominis	2560526	CZID	0	Orthorubulavirus	2560195	Paramyxoviridae	11158	0	1
viruses	Orthorubulavirus hominis	3052556	CZID	0	Orthorubulavirus	2560195	Paramyxoviridae	11158	0	1
viruses	Orthorubulavirus laryngotracheitidis	2560525	CZID	0	Orthorubulavirus	2560195	Paramyxoviridae	11158	0	1
viruses	Orthorubulavirus laryngotracheitidis	3052557	CZID	0	Orthorubulavirus	2560195	Paramyxoviridae	11158	0	1
viruses	Orungo virus	40058	CZID	0	Orbivirus	10892	Sedoreoviridae	2946186	0	0
viruses	Parechovirus	138954	VSP	0			Picornaviridae	12058	0	0
viruses	Parechovirus A	1803956	CZID	0	Parechovirus	138954	Picornaviridae	12058	0	0
viruses	Parechovirus B	1803957	CZID	0	Parechovirus	138954	Picornaviridae	12058	0	0
viruses	Paslahepevirus balayani	1678143	CZID	0	Paslahepevirus	2948857	Hepeviridae	3079366	0	0
viruses	Pegivirus C	1985356	CZID	0					0	0
viruses	Pegivirus hominis	3052608	CZID	0	Pegivirus	1307799	Flaviviridae	11050	0	1
viruses	Phlebovirus napoliense	3052666	CZID	0	Phlebovirus	11584	Phenuiviridae	1980418	1	1
viruses	Phlebovirus riftense	3052676	CZID	1	Phlebovirus	11584	Phenuiviridae	1980418	1	1
viruses	Phlebovirus siciliaense	28292	CZID	0					0	0
viruses	Phlebovirus siciliaense	3052681	CZID	0	Phlebovirus	11584	Phenuiviridae	1980418	1	1
viruses	Phlebovirus toscanaense	3052686	CZID	0					0	0
viruses	Polyomavirus sp.	36362	VSP	0			Polyomaviridae	151341	0	0
viruses	Primate erythroparvovirus 1	1511900	CZID	0					0	0
viruses	Primate T-lymphotropic virus 1	194440	CZID	0	Deltaretrovirus	153136	Retroviridae	11632	0	0
viruses	Primate T-lymphotropic virus 2	194441	CZID	0	Deltaretrovirus	153136	Retroviridae	11632	0	0
viruses	Protoparvovirus	1506574	VSP	0			Parvoviridae	10780	0	0
viruses	Pseudocowpox virus	129726	CZID	0	Parapoxvirus	10257	Poxviridae	10240	0	1
viruses	Punta Toro phlebovirus	1933186	CZID	0					0	0
viruses	Puumala orthohantavirus	1980486	CZID	0					0	0
viruses	Respiratory syncytial virus type A	1439707	RPIP	0					0	0
viruses	Respiratory syncytial virus type B	1615611	RPIP	0					0	0
viruses	Respirovirus laryngotracheitidis	12730	CZID	0	Respirovirus	186938	Paramyxoviridae	11158	0	1
viruses	Respirovirus laryngotracheitidis	3049952	CZID	0	Respirovirus	186938	Paramyxoviridae	11158	0	1
viruses	Respirovirus pneumoniae	11216	CZID	0	Respirovirus	186938	Paramyxoviridae	11158	0	1
viruses	Respirovirus pneumoniae	3049953	CZID	0	Respirovirus	186938	Paramyxoviridae	11158	0	1
viruses	Rhadinovirus humangamma8	37296	CZID	0	Rhadinovirus	10379	Orthoherpesviridae	3044472	0	0
viruses	Rhadinovirus humangamma8	3050300	CZID	0	Rhadinovirus	10379	Orthoherpesviridae	3044472	0	0
viruses	Rhinovirus A	147711	CZID	0	Enterovirus	12059	Picornaviridae	12058	0	0
viruses	Rhinovirus B	147712	RPIP	0	Enterovirus	12059	Picornaviridae	12058	0	0
viruses	Rhinovirus C	463676	CZID	0	Enterovirus	12059	Picornaviridae	12058	0	0
viruses	Rift Valley fever phlebovirus	1933187	CZID	0					0	0
viruses	Rift Valley fever virus	11588	VSP	0	Phlebovirus	11584	Phenuiviridae	1980418	1	1
viruses	Rosavirus A	1511805	CZID	0	Rosavirus	1511804	Picornaviridae	12058	0	0
viruses	Roseolovirus humanbeta6a	32603	CZID	0	Roseolovirus	40272	Orthoherpesviridae	3044472	0	0
viruses	Roseolovirus humanbeta6a	3050296	CZID	0	Roseolovirus	40272	Orthoherpesviridae	3044472	0	0
viruses	Roseolovirus humanbeta6b	32604	CZID	0	Roseolovirus	40272	Orthoherpesviridae	3044472	0	0
viruses	Roseolovirus humanbeta6b	3050297	CZID	0	Roseolovirus	40272	Orthoherpesviridae	3044472	0	0
viruses	Roseolovirus humanbeta7	10372	CZID	0	Roseolovirus	40272	Orthoherpesviridae	3044472	0	0
viruses	Roseolovirus humanbeta7	3050298	CZID	0	Roseolovirus	40272	Orthoherpesviridae	3044472	0	0
viruses	Ross River virus	11029	CZID	0	Alphavirus	11019	Togaviridae	11018	1	1
viruses	Rotavirus A	28875	CZID	0	Rotavirus	10912	Sedoreoviridae	2946186	0	0
viruses	Rotavirus B	28876	CZID	0	Rotavirus	10912	Sedoreoviridae	2946186	0	0
viruses	Rotavirus C	36427	CZID	0	Rotavirus	10912	Sedoreoviridae	2946186	0	0
viruses	Rubivirus rubellae	11041	CZID	0	Rubivirus	11040	Matonaviridae	2560066	0	0
viruses	Rubivirus rubellae	2846071	CZID	0	Rubivirus	11040	Matonaviridae	2560066	0	0
viruses	Russian Spring-Summer encephalitis virus	64316	CZID	0					0	0
viruses	Sabia virus	2907957	VSP	0	Mammarenavirus	1653394	Arenaviridae	11617	1	1
viruses	Salivirus A	1330524	CZID	0	Salivirus	688449	Picornaviridae	12058	0	0
viruses	Sandfly fever Naples phlebovirus	1933189	CZID	0					0	0
viruses	Sapovirus	95341	VSP	0			Caliciviridae	11974	0	0
viruses	Sapporo virus	95342	CZID	0	Sapovirus	95341	Caliciviridae	11974	0	0
viruses	Semliki Forest virus	11033	CZID	0	Alphavirus	11019	Togaviridae	11018	1	1
viruses	Seoul orthohantavirus	1980490	CZID	0					0	0
viruses	Severe acute respiratory syndrome coronavirus	2901879	RPIP	0	Betacoronavirus	694002	Coronaviridae	11118	1	1
viruses	Severe acute respiratory syndrome coronavirus 2	2697049	RPIP	0	Betacoronavirus	694002	Coronaviridae	11118	1	1
viruses	Severe acute respiratory syndrome-related coronavirus	694009	CZID	1	Betacoronavirus	694002	Coronaviridae	11118	1	1
viruses	Sicilian phlebovirus	2734473	CZID	0					0	0
viruses	Simian foamy virus	11642	CZID	0	Spumavirus	11640	Retroviridae	11632	0	0
viruses	Simplexvirus humanalpha1	10298	CZID	0	Simplexvirus	10294	Orthoherpesviridae	3044472	0	0
viruses	Simplexvirus humanalpha1	3050292	CZID	0	Simplexvirus	10294	Orthoherpesviridae	3044472	0	0
viruses	Simplexvirus humanalpha2	10310	CZID	0					0	0
viruses	Simplexvirus humanalpha2	3050293	CZID	0					0	0
viruses	Simplexvirus macacinealpha1	10325	CZID	0	Simplexvirus	10294	Orthoherpesviridae	3044472	0	0
viruses	Simplexvirus macacinealpha1	3050305	CZID	0	Simplexvirus	10294	Orthoherpesviridae	3044472	0	0
viruses	Sin Nombre orthohantavirus	1980491	CZID	0					0	0
viruses	Sindbis virus	11034	CZID	0	Alphavirus	11019	Togaviridae	11018	1	1
viruses	Snowshoe hare orthobunyavirus	2560767	CZID	0					0	0
viruses	Spondweni virus	64318	CZID	0	Orthoflavivirus	3044782	Flaviviridae	11050	1	1
viruses	Tai Forest ebolavirus	186541	CZID	0	Orthoebolavirus	3044781	Filoviridae	11266	1	1
viruses	Tanapox virus	99000	CZID	0	Yatapoxvirus	10282	Poxviridae	10240	0	1
viruses	Thogotovirus bourbonense	1618189	CZID	0	Thogotovirus	35323	Orthomyxoviridae	11308	0	1
viruses	Thogotovirus bourbonense	2956523	CZID	0	Thogotovirus	35323	Orthomyxoviridae	11308	0	1
viruses	Thogotovirus dhoriense	11318	CZID	0	Thogotovirus	35323	Orthomyxoviridae	11308	0	1
viruses	Tonate virus	60877	CZID	0	Alphavirus	11019	Togaviridae	11018	1	1
viruses	Torque teno virus	68887	CZID	0			Anelloviridae	687329	0	0
viruses	Toscana phlebovirus	2734478	CZID	0					0	0
viruses	Trivittatus orthobunyavirus	2560823	CZID	0					0	0
viruses	unidentified adenovirus	10535	VSP	0					0	0
viruses	unidentified human coronavirus	694448	CZID	0					0	0
viruses	Uukuniemi phlebovirus	1933191	CZID	0					0	0
viruses	Uukuniemi uukuvirus	2749936	CZID	0					0	0
viruses	Uukuvirus uukuniemiense	3052811	CZID	0	Uukuvirus	2734594	Phenuiviridae	1980418	0	1
viruses	Vaccinia virus	10245	CZID	1	Orthopoxvirus	10242	Poxviridae	10240	1	1
viruses	Varicellovirus humanalpha3	10335	CZID	0	Varicellovirus	10319	Orthoherpesviridae	3044472	0	0
viruses	Varicellovirus humanalpha3	3050294	CZID	0	Varicellovirus	10319	Orthoherpesviridae	3044472	0	0
viruses	Variola virus	10255	CZID	1	Orthopoxvirus	10242	Poxviridae	10240	1	1
viruses	Venezuelan equine encephalitis virus	11036	CZID	1	Alphavirus	11019	Togaviridae	11018	1	1
viruses	Vesicular stomatitis virus	11276	CZID	0					0	0
viruses	Vesiculovirus chandipura	1972576	CZID	0	Vesiculovirus	11271	Rhabdoviridae	11270	0	0
viruses	Vesiculovirus isfahan	1972573	CZID	0	Vesiculovirus	11271	Rhabdoviridae	11270	0	0
viruses	Western equine encephalitis virus	11039	CZID	0	Alphavirus	11019	Togaviridae	11018	1	1
viruses	Whitewater Arroyo mammarenavirus	46919	CZID	0					0	0
viruses	Yaba monkey tumor virus	38804	CZID	0	Yatapoxvirus	10282	Poxviridae	10240	0	1
